# Supplementary material for: Screening a new European hake (Merluccius merluccius) chromosome-level genome assembly suggests an XX/XY sex-determining system driven by the SRY-box transcription factor 3 (sox3)
Source: G3 (Bethesda). 2025 Jun 9;15(8):jkaf127. doi: 10.1093/g3journal/jkaf127 (PMC12341869; doi:10.1093/g3journal/jkaf127)
Supplement: jkaf127_Supplementary_Data [file jkaf127_supplementary_data.zip]

Archive with 12 entries (12 files):
- Supplemental_Figures_S1-S3_G3-2025-405928.docx
- Supplemental_Material_G3-2025-405928.xlsx
- Supplemental_Methods_G3-2025-405928.docx
- Table_S10_G3-2025-405928.xlsx
- Table_S1_G3-2025-405928.xlsx
- Table_S2B_G3-2025-405928.xlsx
- Table_S3_G3-2025-405928.xlsx
- Table_S4_G3-2025-405928.xlsx
- Table_S6_G3-2025-405928.xlsx
- Table_S7_G3-2025-405928.xlsx
- Table_S8_G3-2025-405928.xlsx
- Table_S9_G3-2025-405928.xlsx
