# Supplementary material for: Screening a new European hake (Merluccius merluccius) chromosome-level genome assembly suggests an XX/XY sex-determining system driven by the SRY-box transcription factor 3 (sox3)
Source: G3 (Bethesda). 2025 Jun 9;15(8):jkaf127. doi: 10.1093/g3journal/jkaf127 (PMC12341869; doi:10.1093/g3journal/jkaf127)
Supplement: jkaf127_Supplementary_Data [file jkaf127_supplementary_data.zip › Supplemental_Material_G3-2025-405928.xlsx]

## Sheet: metadata_merluza_IIM
Sample	Code	Analysis	Purpose	Data of collection	Stage	Size (mm)	Weight (g)	Origin	Tissue	Sex	#reads	reads length	bioproject	biosample
1	GL-22-MZ-199-1	WGS	genome assembly	2022-06-08	adult	654	1856	Galician shelf (O Grove, Spain)	spleen	female
2	GL-22-MZ-199-1	WGS	genome assembly	2022-06-08	adult	654	1856	Galician shelf (O Grove, Spain)	spleen	female
3	GL-22-MZ-199-1	HiC	genome assembly	2022-06-08	adult	654	1856	Galician shelf (O Grove, Spain)	spleen	female
2	GL-23-MZ-200-3	WGS-reSeq	assembly/ genome sex association screening	2023-03-16	adult	545	1226	Galician shelf (O Grove, Spain)	fin clip	female		150
3	GL-23-MZ-201-1	WGS-reSeq	assembly/ genome sex association screening	2023-03-29	adult	533	1040	Galician shelf (O Grove, Spain)	fin clip	female		150
4	GL-23-MZ-201-8	WGS-reSeq	assembly/ genome sex association screening	2023-03-29	adult	488	924	Galician shelf (O Grove, Spain)	fin clip	female		150
5	GL-23-MZ-201-12	WGS-reSeq	assembly/ genome sex association screening	2023-03-29	adult	553	1280	Galician shelf (O Grove, Spain)	fin clip	female		150
6	GL-23-MZ-204-24	WGS-reSeq	assembly/ genome sex association screening	2023-04-28	adult	629	1695	Galician shelf (Vigo, Spain)	fin clip	female		150
7	GL-23-MZ-203-19	WGS-reSeq	assembly/ genome sex association screening	2023-04-20	adult	483	712	Galician shelf (Vigo, Spain)	fin clip	male		150
8	GL-23-MZ-204-21	WGS-reSeq	assembly/ genome sex association screening	2023-04-28	adult	599	1435	Galician shelf (Vigo, Spain)	fin clip	male		150
9	GL-23-MZ-204-22	WGS-reSeq	assembly/ genome sex association screening	2023-04-28	adult	623	1705	Galician shelf (Vigo, Spain)	fin clip	male		150
10	GL23-MZ-202-21	WGS-reSeq	assembly/ genome sex association screening	2023-04-12	adult	469	544	Galician shelf (O Grove, Spain)	fin clip	male		150
11	GL23-MZ-203-21	WGS-reSeq	assembly/ genome sex association screening	2023-04-20	adult	452	630	Galician shelf (Vigo, Spain)	fin clip	male		150
12	DES22-MZ-002-01	RNA-Seq	genome annotation	2022-09-01	adult	460	718	Galician shelf (Bueu, Spain)	brain	female		150
13	DES22-MZ-002-01	RNA-Seq	genome annotation	2022-09-01	adult	460	718	Galician shelf (Bueu, Spain)	muscle	female		150
14	DES22-MZ-002-01	RNA-Seq	genome annotation	2022-09-01	adult	460	718	Galician shelf (Bueu, Spain)	gonad	female		150
15	DES22-MZ-002-01	RNA-Seq	genome annotation	2022-09-01	adult	460	718	Galician shelf (Bueu, Spain)	spleen	female		150
15	DES22-MZ-002-01	RNA-Seq	genome annotation	2022-09-01	adult	460	718	Galician shelf (Bueu, Spain)	liver	female		150
16	DES22-MZ-002-04	RNA-Seq	genome annotation	2022-09-01	adult	330	264	Galician shelf (Bueu, Spain)	brain	female		150
17	DES22-MZ-002-04	RNA-Seq	genome annotation	2022-09-01	adult	330	264	Galician shelf (Bueu, Spain)	muscle	female		150
18	DES22-MZ-002-04	RNA-Seq	genome annotation	2022-09-01	adult	330	264	Galician shelf (Bueu, Spain)	gonad	female		150
18	DES22-MZ-002-04	RNA-Seq	genome annotation	2022-09-01	adult	330	264	Galician shelf (Bueu, Spain)	spleen	female		150
19	DES22-MZ-002-04	RNA-Seq	genome annotation	2022-09-01	adult	330	264	Galician shelf (Bueu, Spain)	liver	female		150
20	DES22-MZ-002-06	RNA-Seq	genome annotation	2022-09-01	adult	240	132	Galician shelf (Bueu, Spain)	brain	inmature		150
21	DES22-MZ-002-06	RNA-Seq	genome annotation	2022-09-01	adult	240	132	Galician shelf (Bueu, Spain)	muscle	inmature		150
21	DES22-MZ-002-06	RNA-Seq	genome annotation	2022-09-01	adult	240	132	Galician shelf (Bueu, Spain)	gonad	inmature		150
22	DES22-MZ-002-06	RNA-Seq	genome annotation	2022-09-01	adult	240	132	Galician shelf (Bueu, Spain)	spleen	inmature		150
23	DES22-MZ-002-06	RNA-Seq	genome annotation	2022-09-01	adult	240	132	Galician shelf (Bueu, Spain)	liver	inmature		150

## Sheet: RNAseq
Muestra	Tejido	Number of reads_1	Number of reads_2	Total number raw reads	Raw_data	Effective(%)	Error(%)	Q20(%)	Q30(%)	GC(%)
G-6	Gonad (indiv DES22-MZ-002-06 (inmature))	28443351	28443351	56886702	8.5	98.03	0.03	96.61	91.98	53.72
pool_B	Spleen (pool indivs DES22-MZ-002-01, DES22-MZ-002-04, DES22-MZ-002-06)	26271904	26271904	52543808	7.9	97.58	0.03	96.62	91.99	53.30
pool_C	Brain (pool indivs DES22-MZ-002-01, DES22-MZ-002-04, DES22-MZ-002-06)	40714939	40714939	81429878	12.2	96.47	0.03	95.85	90.85	50.6
pool_H	Liver (pool indivs DES22-MZ-002-01, DES22-MZ-002-04, DES22-MZ-002-06)	35474020	35474020	70948040	10.6	98.25	0.03	97.00	92.56	52.84
pool_M	Muscle (pool indivs DES22-MZ-002-01, DES22-MZ-002-04, DES22-MZ-002-06)	32498521	32498521	64997042	9.7	97.31	0.03	96.33	91.61	54.59

## Sheet: RADseq
Code	Analysis	Purpose	Data of collection	Stage	Size (mm)	Total Weight (g)	Origin	Latitude	Longitude	Tissue	Sex	#reads (X2)	reads length
hat_9a	RADseq	sex association/differentiation among populations	2018-03-22	juvenile	65	NA	Galician shelf (Malpica, Spain)	NA	NA	fin clip	inmature	2879364	150
hat_9b	RADseq	sex association/differentiation among populations	2018-03-22	juvenile	68	NA	Galician shelf (Malpica, Spain)	NA	NA	fin clip	inmature	3298388	150
hat_9c	RADseq	sex association/differentiation among populations	2018-03-22	juvenile	89	NA	Galician shelf (Malpica, Spain)	NA	NA	fin clip	inmature	4036320	150
hat_9d	RADseq	sex association/differentiation among populations	2018-03-22	juvenile	85	NA	Galician shelf (Malpica, Spain)	NA	NA	fin clip	inmature	3339959	150
hat_9f	RADseq	sex association/differentiation among populations	2018-03-22	juvenile	75	NA	Galician shelf (Malpica, Spain)	NA	NA	fin clip	inmature	3736108	150
hat_12a	RADseq	sex association/differentiation among populations	2018-03-22	juvenile	67	NA	Galician shelf (Malpica, Spain)	NA	NA	fin clip	inmature	3411035	150
hat_12c	RADseq	sex association/differentiation among populations	2018-03-22	juvenile	71	NA	Galician shelf (Malpica, Spain)	NA	NA	fin clip	inmature	2733829	150
hat_12d	RADseq	sex association/differentiation among populations	2018-03-22	juvenile	65	NA	Galician shelf (Malpica, Spain)	NA	NA	fin clip	inmature	3886148	150
hat_12f	RADseq	sex association/differentiation among populations	2018-03-22	juvenile	60	NA	Galician shelf (Malpica, Spain)	NA	NA	fin clip	inmature	3821324	150
hat_12h	RADseq	sex association/differentiation among populations	2018-03-22	juvenile	53	NA	Galician shelf (Malpica, Spain)	NA	NA	fin clip	inmature	2059901	150
hat_17f	RADseq	sex association/differentiation among populations	2018-03-22	juvenile	95	NA	Galician shelf (Malpica, Spain)	NA	NA	fin clip	inmature	2437803	150
hat_17h	RADseq	sex association/differentiation among populations	2018-03-22	juvenile	86	NA	Galician shelf (Malpica, Spain)	NA	NA	fin clip	inmature	2169715	150
hat_DRE0617_Pesca2_16	RADseq	sex association/differentiation among populations	2018-03-22	juvenile	80	2.558	Galician shelf (Malpica, Spain)	NA	NA	fin clip	inmature	864340	150
hat_DRE0617_Pesca2_18	RADseq	sex association/differentiation among populations	2018-03-22	juvenile	94	5.337	Galician shelf (Malpica, Spain)	NA	NA	fin clip	inmature	1448530	150
hat_DRE0617_Pesca2_19	RADseq	sex association/differentiation among populations	2018-03-22	juvenile	84	3.578	Galician shelf (Malpica, Spain)	NA	NA	fin clip	inmature	735494	150
hat_DRE0617_Pesca3_10	RADseq	sex association/differentiation among populations	2018-03-22	juvenile	63	1.352	Galician shelf (Malpica, Spain)	NA	NA	fin clip	inmature	1921785	150
hat_DRE0617_Pesca3_12	RADseq	sex association/differentiation among populations	2018-03-22	juvenile	57	1.02	Galician shelf (Malpica, Spain)	NA	NA	fin clip	inmature	2626147	150
hat_DRE0617_Pesca3_13	RADseq	sex association/differentiation among populations	2018-03-22	juvenile	64	1.503	Galician shelf (Malpica, Spain)	NA	NA	fin clip	inmature	1683166	150
hat_DRE0617_Pesca3_14	RADseq	sex association/differentiation among populations	2018-03-22	juvenile	62	1.149	Galician shelf (Malpica, Spain)	NA	NA	fin clip	inmature	1256314	150
hat_DRE0617_Pesca3_17	RADseq	sex association/differentiation among populations	2018-03-22	juvenile	68	1.972	Galician shelf (Malpica, Spain)	NA	NA	fin clip	inmature	1900643	150
hat_DRE0617_Pesca3_20	RADseq	sex association/differentiation among populations	2018-03-22	juvenile	80	2.917	Galician shelf (Malpica, Spain)	NA	NA	fin clip	inmature	1701141	150
hat_DRE0617_Pesca3_24	RADseq	sex association/differentiation among populations	2018-03-22	juvenile	93	5.372	Galician shelf (Malpica, Spain)	NA	NA	fin clip	inmature	1092399	150
hat_DRE0617_Pesca3_25	RADseq	sex association/differentiation among populations	2018-03-22	juvenile	98	5.555	Galician shelf (Malpica, Spain)	NA	NA	fin clip	inmature	1692568	150
hat_DRE0617_Pesca3_30	RADseq	sex association/differentiation among populations	2018-03-22	juvenile	93	4.867	Galician shelf (Malpica, Spain)	NA	NA	fin clip	inmature	1336945	150
hat_DRE0617_Pesca3_31	RADseq	sex association/differentiation among populations	2018-03-22	juvenile	94	4.619	Galician shelf (Malpica, Spain)	NA	NA	fin clip	inmature	1350114	150
hat_DRE0617_Pesca3_32	RADseq	sex association/differentiation among populations	2018-03-22	juvenile	106	7.413	Galician shelf (Malpica, Spain)	NA	NA	fin clip	inmature	1212411	150
hat_DRE0617_Pesca3_34	RADseq	sex association/differentiation among populations	2018-03-22	juvenile	85	4.141	Galician shelf (Malpica, Spain)	NA	NA	fin clip	inmature	1808123	150
hat_DRE0617_Pesca3_35	RADseq	sex association/differentiation among populations	2018-03-22	juvenile	101	6.361	Galician shelf (Malpica, Spain)	NA	NA	fin clip	inmature	1605833	150
hat_DRE0617_Pesca3_38	RADseq	sex association/differentiation among populations	2018-03-22	juvenile	105	6.22	Galician shelf (Malpica, Spain)	NA	NA	fin clip	inmature	937642	150
hat_DRE0617_Pesca3_39	RADseq	sex association/differentiation among populations	2018-03-22	juvenile	96	5.329	Galician shelf (Malpica, Spain)	NA	NA	fin clip	inmature	1373656	150
hat_DRE0617_Pesca3_40	RADseq	sex association/differentiation among populations	2018-03-22	juvenile	94	4.066	Galician shelf (Malpica, Spain)	NA	NA	fin clip	inmature	2904067	150
hat_DRE0617_Pesca3_41	RADseq	sex association/differentiation among populations	2018-03-22	juvenile	81	2.164	Galician shelf (Malpica, Spain)	NA	NA	fin clip	inmature	1131612	150
hat_DRE0617_Pesca4_8	RADseq	sex association/differentiation among populations	2018-03-21	juvenile	65	1.611	Galician shelf (Malpica, Spain)	NA	NA	fin clip	inmature	1635256	150
hat_DRE0617_Pesca4_9	RADseq	sex association/differentiation among populations	2018-03-21	juvenile	65	1.451	Galician shelf (Malpica, Spain)	NA	NA	fin clip	inmature	1089465	150
hat_DRE0617_Pesca4_10	RADseq	sex association/differentiation among populations	2018-03-21	juvenile	65	1.537	Galician shelf (Malpica, Spain)	NA	NA	fin clip	inmature	5699094	150
hat_DRE0617_Pesca4_11	RADseq	sex association/differentiation among populations	2018-03-21	juvenile	64	1.461	Galician shelf (Malpica, Spain)	NA	NA	fin clip	inmature	1674540	150
hat_DRE0617_Pesca4_12	RADseq	sex association/differentiation among populations	2018-03-21	juvenile	80	2.842	Galician shelf (Malpica, Spain)	NA	NA	fin clip	inmature	1883706	150
hat_DRE0617_Pesca4_13	RADseq	sex association/differentiation among populations	2018-03-21	juvenile	76	2.572	Galician shelf (Malpica, Spain)	NA	NA	fin clip	inmature	1693403	150
hat_DRE0617_Pesca4_14	RADseq	sex association/differentiation among populations	2018-03-21	juvenile	79	2.955	Galician shelf (Malpica, Spain)	NA	NA	fin clip	inmature	1822888	150
hat_DRE0617_Pesca4_16	RADseq	sex association/differentiation among populations	2018-03-21	juvenile	98	5.626	Galician shelf (Malpica, Spain)	NA	NA	fin clip	inmature	1257352	150
hat_DRE0617_Pesca4_17	RADseq	sex association/differentiation among populations	2018-03-21	juvenile	76	2.283	Galician shelf (Malpica, Spain)	NA	NA	fin clip	inmature	1701920	150
hat_DRE0617_Pesca4_18	RADseq	sex association/differentiation among populations	2018-03-21	juvenile	86	3.458	Galician shelf (Malpica, Spain)	NA	NA	fin clip	inmature	959926	150
hat_DRE0617_Pesca4_19	RADseq	sex association/differentiation among populations	2018-03-21	juvenile	88	3.818	Galician shelf (Malpica, Spain)	NA	NA	fin clip	inmature	5650153	150
hat_DRE0617_Pesca4_20	RADseq	sex association/differentiation among populations	2018-03-21	juvenile	54	0.837	Galician shelf (Malpica, Spain)	NA	NA	fin clip	inmature	1452857	150
hat_DRE0617_Pesca4_21	RADseq	sex association/differentiation among populations	2018-03-21	juvenile	65	1.42	Galician shelf (Malpica, Spain)	NA	NA	fin clip	inmature	1019729	150
hat_DRE0617_Pesca4_22	RADseq	sex association/differentiation among populations	2018-03-21	juvenile	89	3.784	Galician shelf (Malpica, Spain)	NA	NA	fin clip	inmature	1497402	150
hat_DRE0617_Pesca4_24	RADseq	sex association/differentiation among populations	2018-03-21	juvenile	61	1.323	Galician shelf (Malpica, Spain)	NA	NA	fin clip	inmature	743736	150
hat_DRE0617_Pesca4_25	RADseq	sex association/differentiation among populations	2018-03-21	juvenile	79	2.774	Galician shelf (Malpica, Spain)	NA	NA	fin clip	inmature	805647	150
hat_DRE0617_Pesca4_26	RADseq	sex association/differentiation among populations	2018-03-21	juvenile	91	4.533	Galician shelf (Malpica, Spain)	NA	NA	fin clip	inmature	750760	150
hat_DRE0617_Pesca4_27	RADseq	sex association/differentiation among populations	2018-03-21	juvenile	75	2.437	Galician shelf (Malpica, Spain)	NA	NA	fin clip	inmature	782141	150
hat_DRE0617_Pesca4_28	RADseq	sex association/differentiation among populations	2018-03-21	juvenile	108	7.074	Galician shelf (Malpica, Spain)	NA	NA	fin clip	inmature	1162992	150
hat_DRE0617_Pesca4_31	RADseq	sex association/differentiation among populations	2018-03-21	juvenile	90	4.136	Galician shelf (Malpica, Spain)	NA	NA	fin clip	inmature	1343330	150
hat_DRE0617_Pesca4_32	RADseq	sex association/differentiation among populations	2018-03-21	juvenile	64	1.506	Galician shelf (Malpica, Spain)	NA	NA	fin clip	inmature	1306241	150
hat_DRE0617_Pesca4_34	RADseq	sex association/differentiation among populations	2018-03-21	juvenile	88	3.966	Galician shelf (Malpica, Spain)	NA	NA	fin clip	inmature	911808	150
hat_DRE0617_Pesca4_35	RADseq	sex association/differentiation among populations	2018-03-21	juvenile	88	3.775	Galician shelf (Malpica, Spain)	NA	NA	fin clip	inmature	450464	150
hat_DRE0617_Pesca4_37	RADseq	sex association/differentiation among populations	2018-03-21	juvenile	80	3.049	Galician shelf (Malpica, Spain)	NA	NA	fin clip	inmature	1355348	150
hat_DRE0617_Pesca4_38	RADseq	sex association/differentiation among populations	2018-03-21	juvenile	86	3.336	Galician shelf (Malpica, Spain)	NA	NA	fin clip	inmature	1304755	150
hat_DRE0617_Pesca4_39	RADseq	sex association/differentiation among populations	2018-03-21	juvenile	102	5.866	Galician shelf (Malpica, Spain)	NA	NA	fin clip	inmature	1728947	150
hat_DRE0617_Pesca4_40	RADseq	sex association/differentiation among populations	2018-03-21	juvenile	70	1.833	Galician shelf (Malpica, Spain)	NA	NA	fin clip	inmature	1318679	150
hat_DRE0617_Pesca4_41	RADseq	sex association/differentiation among populations	2018-03-21	juvenile	85	3.562	Galician shelf (Malpica, Spain)	NA	NA	fin clip	inmature	717393	150
hat_DRE0617_Pesca4_42	RADseq	sex association/differentiation among populations	2018-03-21	juvenile	68	1.601	Galician shelf (Malpica, Spain)	NA	NA	fin clip	inmature	1472634	150
hat_DRE0617_Pesca4_43	RADseq	sex association/differentiation among populations	2018-03-21	juvenile	103	6.012	Galician shelf (Malpica, Spain)	NA	NA	fin clip	inmature	1007229	150
hat_DRE0617_Pesca4_44	RADseq	sex association/differentiation among populations	2018-03-21	juvenile	67	1.561	Galician shelf (Malpica, Spain)	NA	NA	fin clip	inmature	1177734	150
hat_DRE0617_Pesca4_45	RADseq	sex association/differentiation among populations	2018-03-21	juvenile	64	1.375	Galician shelf (Malpica, Spain)	NA	NA	fin clip	inmature	749688	150
hat_DRE0617_Pesca4_46	RADseq	sex association/differentiation among populations	2018-03-21	juvenile	68	1.5	Galician shelf (Malpica, Spain)	NA	NA	fin clip	inmature	895190	150
hat_DRE0617_Pesca4_50	RADseq	sex association/differentiation among populations	2018-03-21	juvenile	98	5.434	Galician shelf (Malpica, Spain)	NA	NA	fin clip	inmature	1272230	150
hat_DRE0617_Pesca4_51	RADseq	sex association/differentiation among populations	2018-03-21	juvenile	94	4.857	Galician shelf (Malpica, Spain)	NA	NA	fin clip	inmature	817780	150
hat_DRE0617_Pesca4_52	RADseq	sex association/differentiation among populations	2018-03-21	juvenile	64	1.399	Galician shelf (Malpica, Spain)	NA	NA	fin clip	inmature	1689903	150
hat_DRE0617_Pesca4_55	RADseq	sex association/differentiation among populations	2018-03-21	juvenile	80	3.073	Galician shelf (Malpica, Spain)	NA	NA	fin clip	inmature	1068865	150
hat_DRE0617_Pesca4_56	RADseq	sex association/differentiation among populations	2018-03-21	juvenile	79	2.76	Galician shelf (Malpica, Spain)	NA	NA	fin clip	inmature	1398140	150
hat_DRE0617_Pesca4_59	RADseq	sex association/differentiation among populations	2018-03-21	juvenile	96	5.14	Galician shelf (Malpica, Spain)	NA	NA	fin clip	inmature	659393	150
hat_DRE0617_Pesca4_60	RADseq	sex association/differentiation among populations	2018-03-21	juvenile	97	4.964	Galician shelf (Malpica, Spain)	NA	NA	fin clip	inmature	1181965	150
hat_DRE0617_Pesca4_61	RADseq	sex association/differentiation among populations	2018-03-21	juvenile	82	2.712	Galician shelf (Malpica, Spain)	NA	NA	fin clip	inmature	1502268	150
hat_DRE0617_Pesca4_62	RADseq	sex association/differentiation among populations	2018-03-21	juvenile	90	3.925	Galician shelf (Malpica, Spain)	NA	NA	fin clip	inmature	1007026	150
hat_DRE0617_Pesca4_63	RADseq	sex association/differentiation among populations	2018-03-21	juvenile	73	2.018	Galician shelf (Malpica, Spain)	NA	NA	fin clip	inmature	1153725	150
hat_DRE0617_Pesca4_64	RADseq	sex association/differentiation among populations	2018-03-21	juvenile	74	2.384	Galician shelf (Malpica, Spain)	NA	NA	fin clip	inmature	977591	150
hat_DRE0617_Pesca4_65	RADseq	sex association/differentiation among populations	2018-03-21	juvenile	74	2.441	Galician shelf (Malpica, Spain)	NA	NA	fin clip	inmature	1417671	150
hat_GL_17_MZ_146_1	RADseq	sex association/differentiation among populations	2017-02-08	adult	615	1646	Galician shelf (Laxe, Spain)	NA	NA	fin clip	female	2813945	150
hat_GL_17_MZ_146_5	RADseq	sex association/differentiation among populations	2017-02-08	adult	697	2446	Galician shelf (Laxe, Spain)	NA	NA	fin clip	female	1376713	150
hat_GL_17_MZ_146_6	RADseq	sex association/differentiation among populations	2017-02-08	adult	662	2278	Galician shelf (Laxe, Spain)	NA	NA	fin clip	female	1278524	150
hat_GL_17_MZ_146_7	RADseq	sex association/differentiation among populations	2017-02-08	adult	710	2776	Galician shelf (Laxe, Spain)	NA	NA	fin clip	female	1613869	150
hat_GL_17_MZ_147_15	RADseq	sex association/differentiation among populations	2017-02-14	adult	300	107.79	Galician shelf (Ribeira, Spain)	NA	NA	fin clip	male	1087177	150
hat_GL_17_MZ_148_15	RADseq	sex association/differentiation among populations	2017-02-20	adult	634	1904	Galician shelf (Laxe, Spain)	NA	NA	fin clip	female	2062145	150
hat_GL_17_MZ_149_9	RADseq	sex association/differentiation among populations	2017-03-01	adult	660	2318	Galician shelf (Laxe, Spain)	NA	NA	fin clip	female	2038712	150
hat_GL_17_MZ_159_8	RADseq	sex association/differentiation among populations	2017-03-22	adult	295	164	Galician shelf (Ribeira, Spain)	NA	NA	fin clip	male	2705492	150
hat_GL_17_MZ_159_14	RADseq	sex association/differentiation among populations	2017-03-22	adult	345	313	Galician shelf (Ribeira, Spain)	NA	NA	fin clip	male	791605	150
hat_GL_17_MZ_176_17	RADseq	sex association/differentiation among populations	2017-06-28	adult	285	138.2	Galician shelf (Ribeira, Spain)	NA	NA	fin clip	male	1683647	150
hat_GL_17_MZ_179_10	RADseq	sex association/differentiation among populations	2017-07-21	adult	285	136.12	Galician shelf (Ribeira, Spain)	NA	NA	fin clip	male	1542301	150
hat_GL_17_MZ_183_8	RADseq	sex association/differentiation among populations	2017-09-05	adult	306	171.75	Galician shelf (Ribeira, Spain)	NA	NA	fin clip	male	768579	150
hat_GL_17_MZ_183_14	RADseq	sex association/differentiation among populations	2017-09-05	adult	314	167.75	Galician shelf (Ribeira, Spain)	NA	NA	fin clip	male	2121896	150
hme_180_9	RADseq	sex association/differentiation among populations	13/06/2019	adult	233	90	Balearic Islands, Mediterranean Sea	39.24	2.8617	fin clip	female	650534	150
hme_180_10	RADseq	sex association/differentiation among populations	13/06/2019	adult	305	217.5	Balearic Islands, Mediterranean Sea	39.24	2.8617	fin clip	female	1643369	150
hme_180_11	RADseq	sex association/differentiation among populations	13/06/2019	adult	310	234	Balearic Islands, Mediterranean Sea	39.24	2.8617	fin clip	female	922378	150
hme_180_12	RADseq	sex association/differentiation among populations	13/06/2019	adult	292	161	Balearic Islands, Mediterranean Sea	39.24	2.8617	fin clip	male	951353	150
hme_180_13	RADseq	sex association/differentiation among populations	13/06/2019	adult	257	136	Balearic Islands, Mediterranean Sea	39.24	2.8617	fin clip	male	792917	150
hme_180_14	RADseq	sex association/differentiation among populations	13/06/2019	adult	335	319	Balearic Islands, Mediterranean Sea	39.24	2.8617	fin clip	female	1305268	150
hme_180_15	RADseq	sex association/differentiation among populations	13/06/2019	adult	263	130	Balearic Islands, Mediterranean Sea	39.24	2.8617	fin clip	male	1480116	150
hme_180_16	RADseq	sex association/differentiation among populations	13/06/2019	adult	240	91	Balearic Islands, Mediterranean Sea	39.24	2.8617	fin clip	male	1804547	150
hme_180_18	RADseq	sex association/differentiation among populations	13/06/2019	adult	233	88	Balearic Islands, Mediterranean Sea	39.24	2.8617	fin clip	male	1596577	150
hme_180_20	RADseq	sex association/differentiation among populations	13/06/2019	adult	235	87	Balearic Islands, Mediterranean Sea	39.24	2.8617	fin clip	female	1477370	150
hme_180_21	RADseq	sex association/differentiation among populations	13/06/2019	adult	234	89	Balearic Islands, Mediterranean Sea	39.24	2.8617	fin clip	male	810435	150
hme_180_23	RADseq	sex association/differentiation among populations	13/06/2019	adult	217	85	Balearic Islands, Mediterranean Sea	39.24	2.8617	fin clip	male	1518298	150
hme_180_24	RADseq	sex association/differentiation among populations	13/06/2019	adult	225	91	Balearic Islands, Mediterranean Sea	39.24	2.8617	fin clip	male	1711025	150
hme_180_25	RADseq	sex association/differentiation among populations	13/06/2019	adult	265	137	Balearic Islands, Mediterranean Sea	39.24	2.8617	fin clip	female	1983366	150
hme_180_26	RADseq	sex association/differentiation among populations	13/06/2019	adult	232	87	Balearic Islands, Mediterranean Sea	39.24	2.8617	fin clip	female	2106073	150
hme_180_27	RADseq	sex association/differentiation among populations	13/06/2019	adult	217	65	Balearic Islands, Mediterranean Sea	39.24	2.8617	fin clip	male	2171948	150
hme_180_28	RADseq	sex association/differentiation among populations	13/06/2019	adult	205	54	Balearic Islands, Mediterranean Sea	39.24	2.8617	fin clip	female	2198123	150
hme_180_31	RADseq	sex association/differentiation among populations	13/06/2019	adult	216	69.5	Balearic Islands, Mediterranean Sea	39.24	2.8617	fin clip	male	1540433	150
hme_180_32	RADseq	sex association/differentiation among populations	13/06/2019	adult	210	61	Balearic Islands, Mediterranean Sea	39.24	2.8617	fin clip	male	1578134	150
hme_180_33	RADseq	sex association/differentiation among populations	13/06/2019	adult	216	85	Balearic Islands, Mediterranean Sea	39.24	2.8617	fin clip	female	1227688	150
hme_180_35	RADseq	sex association/differentiation among populations	13/06/2019	adult	179	36	Balearic Islands, Mediterranean Sea	39.24	2.8617	fin clip	male	1227318	150
hme_180_36	RADseq	sex association/differentiation among populations	13/06/2019	adult	178	30	Balearic Islands, Mediterranean Sea	39.24	2.8617	fin clip	female	2047810	150
hme_180_37	RADseq	sex association/differentiation among populations	13/06/2019	juvenile	118	9	Balearic Islands, Mediterranean Sea	39.24	2.8617	fin clip	inmature	1030878	150
hme_181_1	RADseq	sex association/differentiation among populations	13/06/2019	adult	336	284	Balearic Islands, Mediterranean Sea	39.2283	2.9907	fin clip	female	1015438	150
hme_181_2	RADseq	sex association/differentiation among populations	13/06/2019	adult	303	203	Balearic Islands, Mediterranean Sea	39.2283	2.9907	fin clip	female	1877955	150
hme_181_3	RADseq	sex association/differentiation among populations	13/06/2019	adult	221	70	Balearic Islands, Mediterranean Sea	39.2283	2.9907	fin clip	male	2240299	150
hme_182_1	RADseq	sex association/differentiation among populations	13/06/2019	adult	235	90	Balearic Islands, Mediterranean Sea	39.2332	3.1438	fin clip	male	937434	150
hme_182_2	RADseq	sex association/differentiation among populations	13/06/2019	adult	257	112	Balearic Islands, Mediterranean Sea	39.2332	3.1438	fin clip	male	2158444	150
hme_182_3	RADseq	sex association/differentiation among populations	13/06/2019	adult	270	147	Balearic Islands, Mediterranean Sea	39.2332	3.1438	fin clip	female	1186394	150
hme_182_7	RADseq	sex association/differentiation among populations	13/06/2019	adult	257	116	Balearic Islands, Mediterranean Sea	39.2332	3.1438	fin clip	male	689873	150
hme_182_9	RADseq	sex association/differentiation among populations	13/06/2019	adult	191	50.5	Balearic Islands, Mediterranean Sea	39.2332	3.1438	fin clip	female	2145973	150
hme_188_1	RADseq	sex association/differentiation among populations	15/06/2019	adult	260	172	Balearic Islands, Mediterranean Sea	40.2243	3.7207	fin clip	male	1284574	150
hme_188_2	RADseq	sex association/differentiation among populations	15/06/2019	adult	270	142	Balearic Islands, Mediterranean Sea	40.2243	3.7207	fin clip	female	1202396	150
hme_188_3	RADseq	sex association/differentiation among populations	15/06/2019	adult	270	143	Balearic Islands, Mediterranean Sea	40.2243	3.7207	fin clip	female	962582	150
hme_189_2	RADseq	sex association/differentiation among populations	15/06/2019	adult	300	128	Balearic Islands, Mediterranean Sea	40.1138	3.6062	fin clip	male	621170	150
hme_190_2	RADseq	sex association/differentiation among populations	15/06/2019	adult	291	234	Balearic Islands, Mediterranean Sea	40.0775	3.4947	fin clip	male	1319957	150
hme_190_3	RADseq	sex association/differentiation among populations	15/06/2019	adult	305	223	Balearic Islands, Mediterranean Sea	40.0775	3.4947	fin clip	female	1025618	150
hme_190_4	RADseq	sex association/differentiation among populations	15/06/2019	adult	280	132	Balearic Islands, Mediterranean Sea	40.0775	3.4947	fin clip	female	1160949	150
hme_190_5	RADseq	sex association/differentiation among populations	15/06/2019	adult	261	128	Balearic Islands, Mediterranean Sea	40.0775	3.4947	fin clip	male	1351876	150
hme_190_6	RADseq	sex association/differentiation among populations	15/06/2019	adult	295	173	Balearic Islands, Mediterranean Sea	40.0775	3.4947	fin clip	male	1444551	150
hme_190_7	RADseq	sex association/differentiation among populations	15/06/2019	adult	270	139	Balearic Islands, Mediterranean Sea	40.0775	3.4947	fin clip	female	1117154	150
hme_190_8	RADseq	sex association/differentiation among populations	15/06/2019	adult	285	175	Balearic Islands, Mediterranean Sea	40.0775	3.4947	fin clip	female	991335	150
hme_190_9	RADseq	sex association/differentiation among populations	15/06/2019	adult	305	198	Balearic Islands, Mediterranean Sea	40.0775	3.4947	fin clip	male	1640483	150
hme_194_1	RADseq	sex association/differentiation among populations	16/06/2019	adult	533	1146	Balearic Islands, Mediterranean Sea	39.6465	4.4962	fin clip	female	1104286	150
hme_194_2	RADseq	sex association/differentiation among populations	16/06/2019	adult	445	720	Balearic Islands, Mediterranean Sea	39.6465	4.4962	fin clip	female	942996	150
hme_195_1	RADseq	sex association/differentiation among populations	17/06/2019	adult	325	242	Balearic Islands, Mediterranean Sea	40.122	3.7257	fin clip	female	928456	150
hme_195_4	RADseq	sex association/differentiation among populations	17/06/2019	adult	230	85	Balearic Islands, Mediterranean Sea	40.122	3.7257	fin clip	male	577861	150
hme_195_7	RADseq	sex association/differentiation among populations	17/06/2019	adult	232	92	Balearic Islands, Mediterranean Sea	40.122	3.7257	fin clip	male	1186743	150
hme_195_8	RADseq	sex association/differentiation among populations	17/06/2019	adult	177	28.3	Balearic Islands, Mediterranean Sea	40.122	3.7257	fin clip	male	2246510	150
hme_195_9	RADseq	sex association/differentiation among populations	17/06/2019	adult	153	24.7	Balearic Islands, Mediterranean Sea	40.122	3.7257	fin clip	male	1545259	150
hme_195_10	RADseq	sex association/differentiation among populations	17/06/2019	adult	215	88	Balearic Islands, Mediterranean Sea	40.122	3.7257	fin clip	male	1778883	150
hme_195_11	RADseq	sex association/differentiation among populations	17/06/2019	juvenile	135	18.5	Balearic Islands, Mediterranean Sea	40.122	3.7257	fin clip	inmature	1272241	150
hme_195_12	RADseq	sex association/differentiation among populations	17/06/2019	juvenile	131	16.5	Balearic Islands, Mediterranean Sea	40.122	3.7257	fin clip	inmature	1338702	150
hme_195_13	RADseq	sex association/differentiation among populations	17/06/2019	juvenile	141	23.5	Balearic Islands, Mediterranean Sea	40.122	3.7257	fin clip	inmature	1459744	150
hme_195_14	RADseq	sex association/differentiation among populations	17/06/2019	adult	145	21	Balearic Islands, Mediterranean Sea	40.122	3.7257	fin clip	female	1029289	150
hme_195_21	RADseq	sex association/differentiation among populations	17/06/2019	juvenile	145	12	Balearic Islands, Mediterranean Sea	40.122	3.7257	fin clip	inmature	2194108	150
hme_195_22	RADseq	sex association/differentiation among populations	17/06/2019	juvenile	121	11.8	Balearic Islands, Mediterranean Sea	40.122	3.7257	fin clip	inmature	1380424	150
hme_195_23	RADseq	sex association/differentiation among populations	17/06/2019	juvenile	125	14.9	Balearic Islands, Mediterranean Sea	40.122	3.7257	fin clip	inmature	1481137	150
hme_195_25	RADseq	sex association/differentiation among populations	17/06/2019	adult	182	40.7	Balearic Islands, Mediterranean Sea	40.122	3.7257	fin clip	female	1265919	150
hme_195_27	RADseq	sex association/differentiation among populations	17/06/2019	juvenile	130	11.7	Balearic Islands, Mediterranean Sea	40.122	3.7257	fin clip	inmature	1665492	150
hme_195_28	RADseq	sex association/differentiation among populations	17/06/2019	juvenile	111	11.1	Balearic Islands, Mediterranean Sea	40.122	3.7257	fin clip	inmature	2060561	150
hme_195_30	RADseq	sex association/differentiation among populations	17/06/2019	juvenile	123	13.5	Balearic Islands, Mediterranean Sea	40.122	3.7257	fin clip	inmature	1972798	150
hme_195_31	RADseq	sex association/differentiation among populations	17/06/2019	juvenile	101	6.5	Balearic Islands, Mediterranean Sea	40.122	3.7257	fin clip	inmature	1305473	150
hme_195_32	RADseq	sex association/differentiation among populations	17/06/2019	juvenile	120	9.7	Balearic Islands, Mediterranean Sea	40.122	3.7257	fin clip	inmature	1441818	150
hme_195_33	RADseq	sex association/differentiation among populations	17/06/2019	juvenile	131	14.1	Balearic Islands, Mediterranean Sea	40.122	3.7257	fin clip	inmature	1684367	150
hme_195_35	RADseq	sex association/differentiation among populations	17/06/2019	juvenile	115	10.2	Balearic Islands, Mediterranean Sea	40.122	3.7257	fin clip	inmature	1851978	150
hme_196_1	RADseq	sex association/differentiation among populations	17/06/2019	adult	235	97.8	Balearic Islands, Mediterranean Sea	40.03	3.5697	fin clip	female	1063963	150
hme_196_3	RADseq	sex association/differentiation among populations	17/06/2019	adult	225	84	Balearic Islands, Mediterranean Sea	40.03	3.5697	fin clip	male	1169396	150
hme_196_4	RADseq	sex association/differentiation among populations	17/06/2019	adult	227	79	Balearic Islands, Mediterranean Sea	40.03	3.5697	fin clip	female	935427	150
hme_196_6	RADseq	sex association/differentiation among populations	17/06/2019	adult	201	107	Balearic Islands, Mediterranean Sea	40.03	3.5697	fin clip	female	899125	150
hme_196_7	RADseq	sex association/differentiation among populations	17/06/2019	adult	190	53	Balearic Islands, Mediterranean Sea	40.03	3.5697	fin clip	female	1214869	150
hme_196_10	RADseq	sex association/differentiation among populations	17/06/2019	adult	222	48	Balearic Islands, Mediterranean Sea	40.03	3.5697	fin clip	female	1056077	150
hme_196_12	RADseq	sex association/differentiation among populations	17/06/2019	adult	205	66	Balearic Islands, Mediterranean Sea	40.03	3.5697	fin clip	male	790522	150
hme_196_13	RADseq	sex association/differentiation among populations	17/06/2019	adult	165	29	Balearic Islands, Mediterranean Sea	40.03	3.5697	fin clip	female	1140604	150
hme_196_14	RADseq	sex association/differentiation among populations	17/06/2019	adult	183	41.8	Balearic Islands, Mediterranean Sea	40.03	3.5697	fin clip	female	1501904	150
hme_196_16	RADseq	sex association/differentiation among populations	17/06/2019	adult	170	39.2	Balearic Islands, Mediterranean Sea	40.03	3.5697	fin clip	male	726617	150
hme_196_17	RADseq	sex association/differentiation among populations	17/06/2019	adult	157	27	Balearic Islands, Mediterranean Sea	40.03	3.5697	fin clip	female	861336	150
hme_196_19	RADseq	sex association/differentiation among populations	17/06/2019	juvenile	135	16	Balearic Islands, Mediterranean Sea	40.03	3.5697	fin clip	inmature	889785	150
hme_196_21	RADseq	sex association/differentiation among populations	17/06/2019	adult	170	29	Balearic Islands, Mediterranean Sea	40.03	3.5697	fin clip	female	789409	150
hme_196_22	RADseq	sex association/differentiation among populations	17/06/2019	adult	161	23	Balearic Islands, Mediterranean Sea	40.03	3.5697	fin clip	male	1141514	150
hme_196_24	RADseq	sex association/differentiation among populations	17/06/2019	adult	173	34	Balearic Islands, Mediterranean Sea	40.03	3.5697	fin clip	male	1262446	150
hme_196_25	RADseq	sex association/differentiation among populations	17/06/2019	adult	170	30	Balearic Islands, Mediterranean Sea	40.03	3.5697	fin clip	male	898169	150
hme_196_26	RADseq	sex association/differentiation among populations	17/06/2019	adult	156	25	Balearic Islands, Mediterranean Sea	40.03	3.5697	fin clip	female	724111	150
hme_196_27	RADseq	sex association/differentiation among populations	17/06/2019	juvenile	120	10	Balearic Islands, Mediterranean Sea	40.03	3.5697	fin clip	inmature	797666	150
hme_197_1	RADseq	sex association/differentiation among populations	17/06/2019	adult	285	157	Balearic Islands, Mediterranean Sea	39.961	3.5048	fin clip	female	1312914	150
hme_197_2	RADseq	sex association/differentiation among populations	17/06/2019	adult	255	124	Balearic Islands, Mediterranean Sea	39.961	3.5048	fin clip	female	1357813	150
hme_197_3	RADseq	sex association/differentiation among populations	17/06/2019	adult	271	137	Balearic Islands, Mediterranean Sea	39.961	3.5048	fin clip	male	1079282	150
hme_197_4	RADseq	sex association/differentiation among populations	17/06/2019	adult	221	78.2	Balearic Islands, Mediterranean Sea	39.961	3.5048	fin clip	female	1743621	150
hme_197_5	RADseq	sex association/differentiation among populations	17/06/2019	adult	205	12.8	Balearic Islands, Mediterranean Sea	39.961	3.5048	fin clip	male	1375002	150
hme_197_6	RADseq	sex association/differentiation among populations	17/06/2019	adult	212	67	Balearic Islands, Mediterranean Sea	39.961	3.5048	fin clip	male	1108856	150
hns_3_001	RADseq	sex association/differentiation among populations	2019-07-09	adult	630	1614	North Sea	55.7552	6.49083	fin clip	male	1889682	150
hns_3_002	RADseq	sex association/differentiation among populations	2019-07-09	adult	570	1341	North Sea	55.7552	6.49083	fin clip	male	1771342	150
hns_54_003	RADseq	sex association/differentiation among populations	2019-07-24	adult	350	293	North Sea	56.5947	5.30217	fin clip	male	933893	150
hns_62_004	RADseq	sex association/differentiation among populations	2019-07-26	adult	390	484	North Sea	56.622	5.431	fin clip	male	764660	150
hns_68_007	RADseq	sex association/differentiation among populations	2019-07-27	adult	800	3338	North Sea	58.6813	2.512	fin clip	female	1993929	150
hns_69_008	RADseq	sex association/differentiation among populations	2019-07-27	adult	660	1783	North Sea	58.695	2.4175	fin clip	male	1303650	150
hns_70_009	RADseq	sex association/differentiation among populations	2019-07-27	adult	790	2935	North Sea	58.7835	2.41783	fin clip	female	1655367	150
hns_70_010	RADseq	sex association/differentiation among populations	2019-07-27	adult	590	1440	North Sea	58.7835	2.41783	fin clip	male	1692138	150
hns_70_011	RADseq	sex association/differentiation among populations	2019-07-27	adult	630	1390	North Sea	58.7835	2.41783	fin clip	male	1280908	150
hns_70_012	RADseq	sex association/differentiation among populations	2019-07-27	adult	580	1430	North Sea	58.7835	2.41783	fin clip	male	1624983	150
hns_71_014	RADseq	sex association/differentiation among populations	2019-07-27	adult	310	215	North Sea	58.8212	2.43	fin clip	female	1650578	150
hns_71_015	RADseq	sex association/differentiation among populations	2019-07-27	adult	510	740	North Sea	58.8212	2.43	fin clip	male	1814006	150
hns_71_016	RADseq	sex association/differentiation among populations	2019-07-27	adult	610	1455	North Sea	58.8212	2.43	fin clip	male	1694261	150
hns_71_018	RADseq	sex association/differentiation among populations	2019-07-27	adult	330	255	North Sea	58.8212	2.43	fin clip	female	1895077	150
hns_72_019	RADseq	sex association/differentiation among populations	2019-07-27	adult	880	4095	North Sea	58.7493	2.61517	fin clip	female	1358385	150
hns_72_020	RADseq	sex association/differentiation among populations	2019-07-27	adult	600	1380	North Sea	58.7493	2.61517	fin clip	female	1243407	150
hns_72_021	RADseq	sex association/differentiation among populations	2019-07-27	adult	560	1100	North Sea	58.7493	2.61517	fin clip	male	1141383	150
hns_73_022	RADseq	sex association/differentiation among populations	2019-07-27	adult	660	1815	North Sea	58.7415	2.68067	fin clip	male	1025272	150
hns_74_023	RADseq	sex association/differentiation among populations	2019-07-28	adult	730	2768	North Sea	60.3168	2.63867	fin clip	male	1460170	150
hns_74_025	RADseq	sex association/differentiation among populations	2019-07-28	adult	690	1842	North Sea	60.3168	2.63867	fin clip	male	1635643	150
hns_75_027	RADseq	sex association/differentiation among populations	2019-07-28	adult	820	3478	North Sea	60.315	2.50017	fin clip	male	1468259	150
hns_76_026	RADseq	sex association/differentiation among populations	2019-07-28	adult	640	1612	North Sea	60.3822	2.5305	fin clip	male	1691266	150
hns_77_028	RADseq	sex association/differentiation among populations	2019-07-28	adult	540	980	North Sea	60.3962	2.40483	fin clip	male	2017744	150
hns_77_030	RADseq	sex association/differentiation among populations	2019-07-28	adult	660	2162	North Sea	60.3962	2.40483	fin clip	female	1710355	150
hns_77_031	RADseq	sex association/differentiation among populations	2019-07-28	adult	560	1240	North Sea	60.3962	2.40483	fin clip	male	1151206	150
hns_77_032	RADseq	sex association/differentiation among populations	2019-07-28	adult	480	716	North Sea	60.3962	2.40483	fin clip	male	1525762	150
hns_78_033	RADseq	sex association/differentiation among populations	2019-07-28	adult	760	2824	North Sea	60.4328	2.4975	fin clip	female	1565368	150
hns_78_034	RADseq	sex association/differentiation among populations	2019-07-28	adult	570	1194	North Sea	60.4328	2.4975	fin clip	male	902609	150
hns_78_036	RADseq	sex association/differentiation among populations	2019-07-28	adult	480	694	North Sea	60.4328	2.4975	fin clip	male	1864490	150
hns_79_037	RADseq	sex association/differentiation among populations	2019-07-29	adult	790	2428	North Sea	60.403	2.56983	fin clip	male	1739270	150
hns_79_038	RADseq	sex association/differentiation among populations	2019-07-29	adult	730	2276	North Sea	60.403	2.56983	fin clip	male	1010027	150
hns_79_039	RADseq	sex association/differentiation among populations	2019-07-29	adult	600	1392	North Sea	60.403	2.56983	fin clip	male	1078748	150
hns_79_041	RADseq	sex association/differentiation among populations	2019-07-29	adult	550	1096	North Sea	60.403	2.56983	fin clip	male	981647	150
hns_80_042	RADseq	sex association/differentiation among populations	2019-07-29	adult	620	1672	North Sea	60.4322	2.66567	fin clip	female	2351431	150
hns_80_043	RADseq	sex association/differentiation among populations	2019-07-29	adult	570	1096	North Sea	60.4322	2.66567	fin clip	male	1249734	150
hns_82_044	RADseq	sex association/differentiation among populations	2019-07-29	adult	880	3812	North Sea	60.3333	2.53267	fin clip	female	1092510	150
hns_82_045	RADseq	sex association/differentiation among populations	2019-07-29	adult	670	1762	North Sea	60.3333	2.53267	fin clip	female	1500122	150
hns_83_046	RADseq	sex association/differentiation among populations	2019-07-29	adult	560	1152	North Sea	60.3672	2.43333	fin clip	male	1417167	150
hns_83_047	RADseq	sex association/differentiation among populations	2019-07-29	adult	650	1962	North Sea	60.3672	2.43333	fin clip	male	1183283	150
hns_84_048	RADseq	sex association/differentiation among populations	2019-07-29	adult	600	1141	North Sea	60.4182	2.39833	fin clip	male	1631551	150
hns_84_049	RADseq	sex association/differentiation among populations	2019-07-29	adult	510	797	North Sea	60.4182	2.39833	fin clip	female	1025449	150
hns_86_050	RADseq	sex association/differentiation among populations	2019-07-30	adult	650	1890	North Sea	60.3497	2.536	fin clip	male	1204332	150
hns_87_051	RADseq	sex association/differentiation among populations	2019-07-30	adult	650	1926	North Sea	60.3988	2.50867	fin clip	female	1886805	150
hns_87_052	RADseq	sex association/differentiation among populations	2019-07-30	adult	640	1788	North Sea	60.3988	2.50867	fin clip	male	1391738	150
hns_89_053	RADseq	sex association/differentiation among populations	2019-07-30	adult	660	2099	North Sea	60.333	2.43317	fin clip	female	1366230	150
hns_89_054	RADseq	sex association/differentiation among populations	2019-07-30	adult	800	3772	North Sea	60.333	2.43317	fin clip	female	1119446	150
hns_89_055	RADseq	sex association/differentiation among populations	2019-07-30	adult	820	3352	North Sea	60.333	2.43317	fin clip	female	1212040	150
hns_89_056	RADseq	sex association/differentiation among populations	2019-07-30	adult	640	1626	North Sea	60.333	2.43317	fin clip	male	1780216	150
hns_89_057	RADseq	sex association/differentiation among populations	2019-07-30	adult	560	1300	North Sea	60.333	2.43317	fin clip	female	2037737	150
hns_91_058	RADseq	sex association/differentiation among populations	2019-07-30	adult	590	1322	North Sea	60.2987	2.43383	fin clip	male	1919161	150
hns_91_059	RADseq	sex association/differentiation among populations	2019-07-30	adult	800	3310	North Sea	60.2987	2.43383	fin clip	female	1207216	150
hns_93_060	RADseq	sex association/differentiation among populations	2019-07-31	adult	570	1256	North Sea	60.4008	2.47633	fin clip	male	1485905	150
hns_93_061	RADseq	sex association/differentiation among populations	2019-07-31	adult	500	1246	North Sea	60.4008	2.47633	fin clip	male	860175	150
hns_93_062	RADseq	sex association/differentiation among populations	2019-07-31	adult	490	688	North Sea	60.4008	2.47633	fin clip	female	1180453	150
hns_94_064	RADseq	sex association/differentiation among populations	2019-07-31	adult	670	2044	North Sea	60.4338	2.46583	fin clip	male	1233839	150
hns_94_065	RADseq	sex association/differentiation among populations	2019-07-31	adult	570	1234	North Sea	60.4338	2.46583	fin clip	male	1298566	150
hns_94_066	RADseq	sex association/differentiation among populations	2019-07-31	adult	590	1478	North Sea	60.4338	2.46583	fin clip	male	630008	150
hns_94_067	RADseq	sex association/differentiation among populations	2019-07-31	adult	560	1134	North Sea	60.4338	2.46583	fin clip	female	1012688	150
hns_95_068	RADseq	sex association/differentiation among populations	2019-07-31	adult	690	1807	North Sea	60.3997	2.5995	fin clip	male	1421329	150
hns_96_069	RADseq	sex association/differentiation among populations	2019-07-31	adult	740	2450	North Sea	60.3508	2.60133	fin clip	male	1217164	150
hns_97_070	RADseq	sex association/differentiation among populations	2019-07-31	adult	640	1724	North Sea	60.3068	2.66667	fin clip	female	1218501	150
hns_97_071	RADseq	sex association/differentiation among populations	2019-07-31	adult	640	1701	North Sea	60.3068	2.66667	fin clip	female	1186007	150
hns_97_072	RADseq	sex association/differentiation among populations	2019-07-31	adult	560	1110	North Sea	60.3068	2.66667	fin clip	male	931498	150
hns_98_073	RADseq	sex association/differentiation among populations	2019-08-01	adult	520	989	North Sea	58.8167	2.44917	fin clip	male	1198545	150
hns_99_075	RADseq	sex association/differentiation among populations	2019-08-01	adult	440	574	North Sea	58.7535	2.45117	fin clip	male	884697	150
hns_99_076	RADseq	sex association/differentiation among populations	2019-08-01	adult	400	411	North Sea	58.7535	2.45117	fin clip	female	909527	150
hns_99_077	RADseq	sex association/differentiation among populations	2019-08-01	adult	640	1736	North Sea	58.7535	2.45117	fin clip	female	1066818	150
hns_99_078	RADseq	sex association/differentiation among populations	2019-08-01	adult	520	865	North Sea	58.7535	2.45117	fin clip	male	1007039	150
hns_99_079	RADseq	sex association/differentiation among populations	2019-08-01	adult	540	1111	North Sea	58.7535	2.45117	fin clip	male	1199478	150
hns_99_080	RADseq	sex association/differentiation among populations	2019-08-01	adult	490	818	North Sea	58.7535	2.45117	fin clip	male	911122	150
hns_99_081	RADseq	sex association/differentiation among populations	2019-08-01	adult	510	875	North Sea	58.7535	2.45117	fin clip	male	1133069	150
hns_100_082	RADseq	sex association/differentiation among populations	2019-08-01	adult	560	1079	North Sea	58.7182	2.48	fin clip	male	1200290	150
hns_102_084	RADseq	sex association/differentiation among populations	2019-08-01	adult	870	3738	North Sea	58.6993	2.5165	fin clip	female	1447720	150
hns_102_085	RADseq	sex association/differentiation among populations	2019-08-01	adult	670	2166	North Sea	58.6993	2.5165	fin clip	female	846284	150
hns_102_086	RADseq	sex association/differentiation among populations	2019-08-01	adult	390	391	North Sea	58.6993	2.5165	fin clip	male	719729	150
hns_103_087	RADseq	sex association/differentiation among populations	2019-08-01	adult	530	946	North Sea	58.6975	2.61517	fin clip	male	1237369	150
hns_103_088	RADseq	sex association/differentiation among populations	2019-08-01	adult	620	1516	North Sea	58.6975	2.61517	fin clip	male	1198716	150
hns_104_090	RADseq	sex association/differentiation among populations	2019-08-01	adult	420	511	North Sea	58.7177	2.64633	fin clip	male	970511	150
hns_105_092	RADseq	sex association/differentiation among populations	2019-08-01	adult	600	1532	North Sea	58.7342	2.54783	fin clip	female	771041	150
hns_106_093	RADseq	sex association/differentiation among populations	2019-08-01	adult	680	1924	North Sea	58.7672	2.49067	fin clip	male	1440742	150
hns_106_094	RADseq	sex association/differentiation among populations	2019-08-01	adult	670	1830	North Sea	58.7672	2.49067	fin clip	male	1205182	150
hns_106_095	RADseq	sex association/differentiation among populations	2019-08-01	adult	710	2619	North Sea	58.7672	2.49067	fin clip	female	1242202	150
hns_106_099	RADseq	sex association/differentiation among populations	2019-08-01	adult	500	899	North Sea	58.7672	2.49067	fin clip	male	1272478	150
hns_106_100	RADseq	sex association/differentiation among populations	2019-08-01	adult	390	445	North Sea	58.7672	2.49067	fin clip	female	1096915	150
hns_106_101	RADseq	sex association/differentiation among populations	2019-08-01	adult	670	1816	North Sea	58.7672	2.49067	fin clip	female	930990	150
hns_107_102	RADseq	sex association/differentiation among populations	2019-08-02	adult	420	496	North Sea	58.773	2.69967	fin clip	male	1169458	150
hns_107_103	RADseq	sex association/differentiation among populations	2019-08-02	adult	610	1685	North Sea	58.773	2.69967	fin clip	female	1243025	150
hns_107_105	RADseq	sex association/differentiation among populations	2019-08-02	adult	520	955	North Sea	58.773	2.69967	fin clip	female	880243	150
hns_108_108	RADseq	sex association/differentiation among populations	2019-08-02	adult	440	561	North Sea	58.7508	2.615	fin clip	male	960808	150
hns_110_109	RADseq	sex association/differentiation among populations	2019-08-02	adult	290	178	North Sea	58.6987	2.61617	fin clip	female	1373300	150

## Sheet: MASSarray
Code	Analysis	Purpose	Data of collection	Stage	Size (mm)	Total Weight (g)	Origin	Latitude	Longitude	Tissue	Sex
DM-22-MZ 2-11	MassARRAY	sex association differentiation among populations	2022-09-17	adult	284	172	Galician shelf	NA	NA	fin clip	female
DM-22-MZ 2-13	MassARRAY	sex association differentiation among populations	2022-09-17	adult	294	170	Galician shelf	NA	NA	fin clip	female
DM-22-MZ 2-8	MassARRAY	sex association differentiation among populations	2022-09-17	adult	285	172	Galician shelf	NA	NA	fin clip	female
GL-23-MZ-200-3	MassARRAY	sex association differentiation among populations	2023-03-16	adult	545	1226	Galician shelf	NA	NA	fin clip	female
GL-23-MZ-201-10	MassARRAY	sex association differentiation among populations	2023-03-29	adult	523	934	Galician shelf	NA	NA	fin clip	female
GL-23-MZ-201-11	MassARRAY	sex association differentiation among populations	2023-03-29	adult	535	992	Galician shelf	NA	NA	fin clip	female
GL-23-MZ-201-12	MassARRAY	sex association differentiation among populations	2023-03-29	adult	553	1280	Galician shelf	NA	NA	fin clip	female
GL-23-MZ-201-13	MassARRAY	sex association differentiation among populations	2023-03-29	adult	533	1074	Galician shelf	NA	NA	fin clip	female
GL-23-MZ-201-14	MassARRAY	sex association differentiation among populations	2023-03-29	adult	484	720	Galician shelf	NA	NA	fin clip	female
GL-23-MZ-201-15	MassARRAY	sex association differentiation among populations	2023-03-29	adult	484	878	Galician shelf	NA	NA	fin clip	female
GL-23-MZ-201-16	MassARRAY	sex association differentiation among populations	2023-03-29	adult	495	836	Galician shelf	NA	NA	fin clip	female
GL-23-MZ-201-17	MassARRAY	sex association differentiation among populations	2023-03-29	adult	590	1458	Galician shelf	NA	NA	fin clip	female
GL-23-MZ-201-18	MassARRAY	sex association differentiation among populations	2023-03-29	adult	600	1652	Galician shelf	NA	NA	fin clip	female
GL-23-MZ-201-19	MassARRAY	sex association differentiation among populations	2023-03-29	adult	522	1064	Galician shelf	NA	NA	fin clip	female
GL-23-MZ-201-20	MassARRAY	sex association differentiation among populations	2023-03-29	adult	537	1120	Galician shelf	NA	NA	fin clip	female
GL-23-MZ-201-21	MassARRAY	sex association differentiation among populations	2023-03-29	adult	540	1018	Galician shelf	NA	NA	fin clip	female
GL-23-MZ-201-22	MassARRAY	sex association differentiation among populations	2023-03-29	adult	465	746	Galician shelf	NA	NA	fin clip	female
GL-23-MZ-201-23	MassARRAY	sex association differentiation among populations	2023-03-29	adult	542	1076	Galician shelf	NA	NA	fin clip	female
GL-23-MZ-201-24	MassARRAY	sex association differentiation among populations	2023-03-29	adult	516	978	Galician shelf	NA	NA	fin clip	female
GL-23-MZ-201-25	MassARRAY	sex association differentiation among populations	2023-03-29	adult	560	1034	Galician shelf	NA	NA	fin clip	female
GL-23-MZ-201-26	MassARRAY	sex association differentiation among populations	2023-03-29	adult	548	1266	Galician shelf	NA	NA	fin clip	female
GL-23-MZ-201-27	MassARRAY	sex association differentiation among populations	2023-03-29	adult	564	1156	Galician shelf	NA	NA	fin clip	female
GL-23-MZ-201-28	MassARRAY	sex association differentiation among populations	2023-03-29	adult	540	1034	Galician shelf	NA	NA	fin clip	female
GL-23-MZ-201-29	MassARRAY	sex association differentiation among populations	2023-03-29	adult	543	996	Galician shelf	NA	NA	fin clip	female
GL-23-MZ-201-30	MassARRAY	sex association differentiation among populations	2023-03-29	adult	535	1030	Galician shelf	NA	NA	fin clip	female
GL-23-MZ-201-4	MassARRAY	sex association differentiation among populations	2023-03-29	adult	480	798	Galician shelf	NA	NA	fin clip	female
GL-23-MZ-201-5	MassARRAY	sex association differentiation among populations	2023-03-29	adult	559	1140	Galician shelf	NA	NA	fin clip	female
GL-23-MZ-201-6	MassARRAY	sex association differentiation among populations	2023-03-29	adult	576	1150	Galician shelf	NA	NA	fin clip	female
GL-23-MZ-201-7	MassARRAY	sex association differentiation among populations	2023-03-29	adult	576	1266	Galician shelf	NA	NA	fin clip	female
GL-23-MZ-201-8	MassARRAY	sex association differentiation among populations	2023-03-29	adult	488	924	Galician shelf	NA	NA	fin clip	female
GL-23-MZ-202-1	MassARRAY	sex association differentiation among populations	2023-04-12	adult	558	1058	Galician shelf	NA	NA	fin clip	female
GL-23-MZ-202-2	MassARRAY	sex association differentiation among populations	2023-04-12	adult	435	518	Galician shelf	NA	NA	fin clip	female
GL-23-MZ-202-3	MassARRAY	sex association differentiation among populations	2023-04-12	adult	533	1064	Galician shelf	NA	NA	fin clip	female
GL-23-MZ-200-1	MassARRAY	sex association differentiation among populations	2023-03-16	adult	600	1374	Galician shelf	NA	NA	fin clip	female
GL-23-MZ-200-10	MassARRAY	sex association differentiation among populations	2023-03-16	adult	535	1168	Galician shelf	NA	NA	fin clip	female
GL-23-MZ-200-11	MassARRAY	sex association differentiation among populations	2023-03-16	adult	580	1470	Galician shelf	NA	NA	fin clip	female
GL-23-MZ-200-12	MassARRAY	sex association differentiation among populations	2023-03-16	adult	575	1206	Galician shelf	NA	NA	fin clip	female
GL-23-MZ-200-13	MassARRAY	sex association differentiation among populations	2023-03-16	adult	555	1350	Galician shelf	NA	NA	fin clip	female
GL-23-MZ-200-14	MassARRAY	sex association differentiation among populations	2023-03-16	adult	600	1366	Galician shelf	NA	NA	fin clip	female
GL-23-MZ-200-16	MassARRAY	sex association differentiation among populations	2023-03-16	adult	600	1328	Galician shelf	NA	NA	fin clip	female
GL-23-MZ-200-17	MassARRAY	sex association differentiation among populations	2023-03-16	adult	595	1300	Galician shelf	NA	NA	fin clip	female
GL-23-MZ-200-18	MassARRAY	sex association differentiation among populations	2023-03-16	adult	560	1098	Galician shelf	NA	NA	fin clip	female
GL-23-MZ-200-19	MassARRAY	sex association differentiation among populations	2023-03-16	adult	560	1178	Galician shelf	NA	NA	fin clip	female
GL-23-MZ-200-2	MassARRAY	sex association differentiation among populations	2023-03-16	adult	545	1118	Galician shelf	NA	NA	fin clip	female
GL-23-MZ-200-20	MassARRAY	sex association differentiation among populations	2023-03-16	adult	575	1308	Galician shelf	NA	NA	fin clip	female
GL-23-MZ-200-21	MassARRAY	sex association differentiation among populations	2023-03-16	adult	600	1352	Galician shelf	NA	NA	fin clip	female
GL-23-MZ-200-22	MassARRAY	sex association differentiation among populations	2023-03-16	adult	575	1270	Galician shelf	NA	NA	fin clip	female
GL-23-MZ-200-23	MassARRAY	sex association differentiation among populations	2023-03-16	adult	590	1424	Galician shelf	NA	NA	fin clip	female
GL-23-MZ-200-24	MassARRAY	sex association differentiation among populations	2023-03-16	adult	620	1434	Galician shelf	NA	NA	fin clip	female
GL-23-MZ-200-25	MassARRAY	sex association differentiation among populations	2023-03-16	adult	550	1302	Galician shelf	NA	NA	fin clip	female
GL-23-MZ-200-26	MassARRAY	sex association differentiation among populations	2023-03-16	adult	565	1310	Galician shelf	NA	NA	fin clip	female
GL-23-MZ-200-27	MassARRAY	sex association differentiation among populations	2023-03-16	adult	565	1232	Galician shelf	NA	NA	fin clip	female
GL-23-MZ-200-28	MassARRAY	sex association differentiation among populations	2023-03-16	adult	510	1060	Galician shelf	NA	NA	fin clip	female
GL-23-MZ-200-29	MassARRAY	sex association differentiation among populations	2023-03-16	adult	550	1246	Galician shelf	NA	NA	fin clip	female
GL-23-MZ-200-30	MassARRAY	sex association differentiation among populations	2023-03-16	adult	570	1216	Galician shelf	NA	NA	fin clip	female
GL-23-MZ-200-4	MassARRAY	sex association differentiation among populations	2023-03-16	adult	565	1164	Galician shelf	NA	NA	fin clip	female
GL-23-MZ-200-5	MassARRAY	sex association differentiation among populations	2023-03-16	adult	550	1270	Galician shelf	NA	NA	fin clip	female
GL-23-MZ-200-6	MassARRAY	sex association differentiation among populations	2023-03-16	adult	535	1016	Galician shelf	NA	NA	fin clip	female
GL-23-MZ-200-7	MassARRAY	sex association differentiation among populations	2023-03-16	adult	560	1168	Galician shelf	NA	NA	fin clip	female
GL-23-MZ-200-8	MassARRAY	sex association differentiation among populations	2023-03-16	adult	530	1132	Galician shelf	NA	NA	fin clip	female
GL-23-MZ-200-9	MassARRAY	sex association differentiation among populations	2023-03-16	adult	560	1124	Galician shelf	NA	NA	fin clip	female
GL-23-MZ-201-1	MassARRAY	sex association differentiation among populations	2023-03-29	adult	533	1040	Galician shelf	NA	NA	fin clip	female
GL-23-MZ-201-2	MassARRAY	sex association differentiation among populations	2023-03-29	adult	578	1248	Galician shelf	NA	NA	fin clip	female
DM-22-MZ 1-13	MassARRAY	sex association differentiation among populations	2022-09-17	adult	296	182	Galician shelf	NA	NA	fin clip	male
DM-22-MZ 1-14	MassARRAY	sex association differentiation among populations	2022-09-17	adult	281	180	Galician shelf	NA	NA	fin clip	male
DM-22-MZ 1-15	MassARRAY	sex association differentiation among populations	2022-09-17	adult	299	182	Galician shelf	NA	NA	fin clip	male
GL-21-MZ-198-102	MassARRAY	sex association differentiation among populations	2021-06-16	adult	465	650	Galician shelf	NA	NA	fin clip	male
GL-21-MZ-198-105	MassARRAY	sex association differentiation among populations	2021-06-16	adult	420	504	Galician shelf	NA	NA	fin clip	male
GL-21-MZ-198-106	MassARRAY	sex association differentiation among populations	2021-06-16	adult	525	908	Galician shelf	NA	NA	fin clip	male
GL-21-MZ-198-128	MassARRAY	sex association differentiation among populations	2021-07-01	adult	432	498	Galician shelf	NA	NA	fin clip	male
GL-21-MZ-198-134	MassARRAY	sex association differentiation among populations	2021-07-01	adult	375	378	Galician shelf	NA	NA	fin clip	male
GL-21-MZ-198-135	MassARRAY	sex association differentiation among populations	2021-07-01	adult	417	482	Galician shelf	NA	NA	fin clip	male
GL-21-MZ-198-138	MassARRAY	sex association differentiation among populations	2021-07-01	adult	479	630	Galician shelf	NA	NA	fin clip	male
GL-21-MZ-198-143	MassARRAY	sex association differentiation among populations	2021-07-01	adult	432	466	Galician shelf	NA	NA	fin clip	male
GL-21-MZ-198-144	MassARRAY	sex association differentiation among populations	2021-07-01	adult	391	406	Galician shelf	NA	NA	fin clip	male
GL-21-MZ-198-145	MassARRAY	sex association differentiation among populations	2021-07-01	adult	409	396	Galician shelf	NA	NA	fin clip	male
GL-21-MZ-198-146	MassARRAY	sex association differentiation among populations	2021-07-01	adult	414	472	Galician shelf	NA	NA	fin clip	male
GL-21-MZ-198-148	MassARRAY	sex association differentiation among populations	2021-07-01	adult	487	730	Galician shelf	NA	NA	fin clip	male
GL-21-MZ-198-34	MassARRAY	sex association differentiation among populations	2021-06-10	adult	253	87.04	Galician shelf	NA	NA	fin clip	male
GL-21-MZ-198-35	MassARRAY	sex association differentiation among populations	2021-06-10	adult	340	288	Galician shelf	NA	NA	fin clip	male
GL-21-MZ-198-41	MassARRAY	sex association differentiation among populations	2021-06-10	adult	355	290	Galician shelf	NA	NA	fin clip	male
GL-21-MZ-198-44	MassARRAY	sex association differentiation among populations	2021-06-10	adult	276	124	Galician shelf	NA	NA	fin clip	male
GL-21-MZ-198-51	MassARRAY	sex association differentiation among populations	2021-06-11	adult	258	110	Galician shelf	NA	NA	fin clip	male
GL-22-MZ-199-15	MassARRAY	sex association differentiation among populations	2022-06-10	adult	542	1152	Galician shelf	NA	NA	fin clip	male
GL-22-MZ-199-8	MassARRAY	sex association differentiation among populations	2022-06-10	adult	572	1288	Galician shelf	NA	NA	fin clip	male
GL-23-MZ-201-9	MassARRAY	sex association differentiation among populations	2023-03-29	adult	568	1074	Galician shelf	NA	NA	fin clip	male
GL-23-MZ-208-9	MassARRAY	sex association differentiation among populations	2023-07-12	adult	585	1388	Galician shelf	NA	NA	fin clip	male
GL-23-MZ-209-1	MassARRAY	sex association differentiation among populations	2023-07-22	adult	626	1496	Galician shelf	NA	NA	fin clip	male
GL-23-MZ-209-14	MassARRAY	sex association differentiation among populations	2023-07-22	adult	613	1556	Galician shelf	NA	NA	fin clip	male
GL-23-MZ-209-15	MassARRAY	sex association differentiation among populations	2023-07-22	adult	636	1678	Galician shelf	NA	NA	fin clip	male
GL-23-MZ-210-15	MassARRAY	sex association differentiation among populations	2023-07-28	adult	650	1804	Galician shelf	NA	NA	fin clip	male
GL-23-MZ-210-16	MassARRAY	sex association differentiation among populations	2023-07-28	adult	556	1364	Galician shelf	NA	NA	fin clip	male
GL-23-MZ-200-15	MassARRAY	sex association differentiation among populations	2023-03-16	adult	575	1308	Galician shelf	NA	NA	fin clip	male
GL-23-MZ-201-3	MassARRAY	sex association differentiation among populations	2023-03-29	adult	535	990	Galician shelf	NA	NA	fin clip	male
GL-23-MZ-201-9	MassARRAY	sex association differentiation among populations	2023-03-29	adult	568	1074	Galician shelf	NA	NA	fin clip	male
GL-23-MZ-202-16	MassARRAY	sex association differentiation among populations	2023-04-12	adult	476	770	Galician shelf	NA	NA	fin clip	male
GL-23-MZ-202-18	MassARRAY	sex association differentiation among populations	2023-04-12	adult	532	948	Galician shelf	NA	NA	fin clip	male
GL-23-MZ-202-21	MassARRAY	sex association differentiation among populations	2023-04-12	adult	469	544	Galician shelf	NA	NA	fin clip	male
GL-23-MZ-202-7	MassARRAY	sex association differentiation among populations	2023-04-12	adult	528	958	Galician shelf	NA	NA	fin clip	male
GL-23-MZ-202-8	MassARRAY	sex association differentiation among populations	2023-04-12	adult	57	1150	Galician shelf	NA	NA	fin clip	male
GL-23-MZ-203-10	MassARRAY	sex association differentiation among populations	2023-04-20	adult	527	900	Galician shelf	NA	NA	fin clip	male
GL-23-MZ-203-12	MassARRAY	sex association differentiation among populations	2023-04-20	adult	513	924	Galician shelf	NA	NA	fin clip	male
GL-23-MZ-203-13	MassARRAY	sex association differentiation among populations	2023-04-20	adult	533	1096	Galician shelf	NA	NA	fin clip	male
GL-23-MZ-203-14	MassARRAY	sex association differentiation among populations	2023-04-20	adult	511	860	Galician shelf	NA	NA	fin clip	male
GL-23-MZ-203-15	MassARRAY	sex association differentiation among populations	2023-04-20	adult	460	670	Galician shelf	NA	NA	fin clip	male
GL-23-MZ-203-16	MassARRAY	sex association differentiation among populations	2023-04-20	adult	510	850	Galician shelf	NA	NA	fin clip	male
GL-23-MZ-203-19	MassARRAY	sex association differentiation among populations	2023-04-20	adult	483	712	Galician shelf	NA	NA	fin clip	male
GL-23-MZ-203-20	MassARRAY	sex association differentiation among populations	2023-04-20	adult	442	622	Galician shelf	NA	NA	fin clip	male
GL-23-MZ-203-21	MassARRAY	sex association differentiation among populations	2023-04-20	adult	452	630	Galician shelf	NA	NA	fin clip	male
GL-23-MZ-203-22	MassARRAY	sex association differentiation among populations	2023-04-20	adult	460	596	Galician shelf	NA	NA	fin clip	male
GL-23-MZ-203-23	MassARRAY	sex association differentiation among populations	2023-04-20	adult	530	916	Galician shelf	NA	NA	fin clip	male
GL-23-MZ-203-3	MassARRAY	sex association differentiation among populations	2023-04-20	adult	489	812	Galician shelf	NA	NA	fin clip	male
GL-23-MZ-203-30	MassARRAY	sex association differentiation among populations	2023-04-20	adult	475	728	Galician shelf	NA	NA	fin clip	male
GL-23-MZ-203-6	MassARRAY	sex association differentiation among populations	2023-04-20	adult	495	780	Galician shelf	NA	NA	fin clip	male
GL-23-MZ-203-7	MassARRAY	sex association differentiation among populations	2023-04-20	adult	457	678	Galician shelf	NA	NA	fin clip	male
GL-23-MZ-204-13	MassARRAY	sex association differentiation among populations	2023-04-28	adult	585	1380	Galician shelf	NA	NA	fin clip	male
GL-23-MZ-204-21	MassARRAY	sex association differentiation among populations	2023-04-28	adult	599	1435	Galician shelf	NA	NA	fin clip	male
GL-23-MZ-204-22	MassARRAY	sex association differentiation among populations	2023-04-28	adult	623	1705	Galician shelf	NA	NA	fin clip	male
GL-23-MZ-204-28	MassARRAY	sex association differentiation among populations	2023-04-28	adult	644	1690	Galician shelf	NA	NA	fin clip	male

## Sheet: WGS
De novo assembly Merluccius (400Mb): 120x Short Read + 50x Long Read + 60x HiC
subproject	quotation number	application	Instrument type	expected number samples	species
MARTINEZPAU_09 : MARTINEZPAU_Merluccius	6222012	WG-Seq	NS6000	1	Merluccius merluccius
MARTINEZPAU_10 : MARTINEZPAU_Merluccius	6222013	WG-Seq	PromethION	1	Merluccius merluccius
MARTINEZPAU_11 : MARTINEZPAU_Merluccius	6222016	HiC	NS6000	1	Merluccius merluccius
