# Supplementary material for: Screening a new European hake (Merluccius merluccius) chromosome-level genome assembly suggests an XX/XY sex-determining system driven by the SRY-box transcription factor 3 (sox3)
Source: G3 (Bethesda). 2025 Jun 9;15(8):jkaf127. doi: 10.1093/g3journal/jkaf127 (PMC12341869; doi:10.1093/g3journal/jkaf127)
Supplement: jkaf127_Supplementary_Data [file jkaf127_supplementary_data.zip › Table_S10_G3-2025-405928.xlsx]

## Sheet: Hoja1
Table S10: Genetic differentiation (Fst) and intrapopulation fixation index (Fis) in the Galician M. merluccius population subdivided by sex
Locus	Fis	Fst	P-Value	P-Value
5_22355441	-0.2252	0.2139	< 0.001	< 0.001
5_23175612	-0.2252	0.2139	< 0.001	< 0.001
5_23556499	-0.0044	-0.0083	1	1
5_23558391	0.7042	-0.0139	0.8974	0.9218
5_23561514	0.0032	-0.0058	0.59743	0.6003
5_23562000	-0.0276	-0.0078	0.89364	0.89244
5_23563108	-0.054	-0.0063	0.68977	0.68451
9_12700798	-0.0615	0.1818	< 0.001	< 0.001
9_13213378	-0.3301	0.2288	< 0.001	< 0.001
9_13224545	-0.3301	0.2288	< 0.001	< 0.001
9_13727285	-0.0706	0.098	0.00021	0.00024
9_13750200	-0.22	0.1515	2e-05	< 0.001
9_14327044	-0.0841	0.1537	2e-05	< 0.001
9_14328611	-0.1031	0.1263	7e-05	3e-05
9_14330391	-0.1201	0.1348	< 0.001	1e-05
9_15119071	-0.2252	0.2139	< 0.001	< 0.001
9_16318292	-0.1089	0.0255	0.05163	0.04082
9_19844566	0.0537	0.1078	0.00011	0.00014
9_19853791	-0.0509	0.2086	< 0.001	< 0.001
9_19853891	-0.0751	0.1773	< 0.001	< 0.001
9_21014297	-0.0198	0.0296	0.03638	0.03584
9_21185849	0.0157	0.0265	0.05076	0.05567
12_13762434	-0.1386	0.243	< 0.001	< 0.001
12_18517951	-0.2962	0.1711	< 0.001	< 0.001
12_18533985	-0.1445	0.1776	< 0.001	< 0.001
