# Supplementary material for: Screening a new European hake (Merluccius merluccius) chromosome-level genome assembly suggests an XX/XY sex-determining system driven by the SRY-box transcription factor 3 (sox3)
Source: G3 (Bethesda). 2025 Jun 9;15(8):jkaf127. doi: 10.1093/g3journal/jkaf127 (PMC12341869; doi:10.1093/g3journal/jkaf127)
Supplement: jkaf127_Supplementary_Data [file jkaf127_supplementary_data.zip › Table_S1_G3-2025-405928.xlsx]

## Sheet: fMerMel2.1_cnag1
Table S1: Chromosome-level assembly of M. merluccius (fMerMel2.1_cnag1; Dec 2022) using long- and short-read sequencing and Hi-C scaffolding; unloc: unmapped contigs at specific chromosomes (Chr)
Chromosome / scaffold	starting site	end site	contig	size	chromosome size
fMerMel2.1_cnag1_Chr1	1	677580	fMerMel2.1_cnag1_Chr1_c01	677480
fMerMel2.1_cnag1_Chr1	677581	4577798	fMerMel2.1_cnag1_Chr1_c02	3900118
fMerMel2.1_cnag1_Chr1	4577799	5167931	fMerMel2.1_cnag1_Chr1_c03	590033
fMerMel2.1_cnag1_Chr1	5167932	21455953	fMerMel2.1_cnag1_Chr1_c04	16287922
fMerMel2.1_cnag1_Chr1	21455954	22283086	fMerMel2.1_cnag1_Chr1_c05	827033
fMerMel2.1_cnag1_Chr1	22283087	22784838	fMerMel2.1_cnag1_Chr1_c06	501652
fMerMel2.1_cnag1_Chr1	22784839	23096855	fMerMel2.1_cnag1_Chr1_c07	311917
fMerMel2.1_cnag1_Chr1	23096856	23348154	fMerMel2.1_cnag1_Chr1_c08	251199
fMerMel2.1_cnag1_Chr1	23348155	23607484	fMerMel2.1_cnag1_Chr1_c09	259230
fMerMel2.1_cnag1_Chr1	23607485	24124088	fMerMel2.1_cnag1_Chr1_c10	516504
fMerMel2.1_cnag1_Chr1	24124089	25922260	fMerMel2.1_cnag1_Chr1_c11	1798072
fMerMel2.1_cnag1_Chr1	25922261	27535050	fMerMel2.1_cnag1_Chr1_c12	1612690
fMerMel2.1_cnag1_Chr1	27535051	31466054	fMerMel2.1_cnag1_Chr1_c13	3930904
fMerMel2.1_cnag1_Chr1	31466055	50567667	fMerMel2.1_cnag1_Chr1_c14	19101513
fMerMel2.1_cnag1_Chr1	50567668	50817953	fMerMel2.1_cnag1_Chr1_c15	250186
fMerMel2.1_cnag1_Chr1	50817954	51069485	fMerMel2.1_cnag1_Chr1_c16	251432
fMerMel2.1_cnag1_Chr1	51069486	55177881	fMerMel2.1_cnag1_Chr1_c17	4108296
fMerMel2.1_cnag1_Chr1_unloc_1	1	163803	fMerMel2.1_cnag1_Chr1_unloc_1_c01	163803
fMerMel2.1_cnag1_Chr1_unloc_2	1	128000	fMerMel2.1_cnag1_Chr1_unloc_2_c01	128000	55467984
fMerMel2.1_cnag1_Chr2	1	237125	fMerMel2.1_cnag1_Chr2_c01	237025
fMerMel2.1_cnag1_Chr2	237126	917161	fMerMel2.1_cnag1_Chr2_c02	679936
fMerMel2.1_cnag1_Chr2	917162	2276113	fMerMel2.1_cnag1_Chr2_c03	1358852
fMerMel2.1_cnag1_Chr2	2276114	3000438	fMerMel2.1_cnag1_Chr2_c04	724225
fMerMel2.1_cnag1_Chr2	3000439	4775630	fMerMel2.1_cnag1_Chr2_c05	1775092
fMerMel2.1_cnag1_Chr2	4775631	4989763	fMerMel2.1_cnag1_Chr2_c06	214033
fMerMel2.1_cnag1_Chr2	4989764	19512863	fMerMel2.1_cnag1_Chr2_c07	14523000
fMerMel2.1_cnag1_Chr2	19512864	19704963	fMerMel2.1_cnag1_Chr2_c08	192000
fMerMel2.1_cnag1_Chr2	19704964	20697419	fMerMel2.1_cnag1_Chr2_c09	992356
fMerMel2.1_cnag1_Chr2	20697420	21893677	fMerMel2.1_cnag1_Chr2_c10	1196158
fMerMel2.1_cnag1_Chr2	21893678	23238942	fMerMel2.1_cnag1_Chr2_c11	1345165
fMerMel2.1_cnag1_Chr2	23238943	23404644	fMerMel2.1_cnag1_Chr2_c12	165602
fMerMel2.1_cnag1_Chr2	23404645	23770570	fMerMel2.1_cnag1_Chr2_c13	365826
fMerMel2.1_cnag1_Chr2	23770571	24899735	fMerMel2.1_cnag1_Chr2_c14	1129065
fMerMel2.1_cnag1_Chr2	24899736	28689530	fMerMel2.1_cnag1_Chr2_c15	3789695
fMerMel2.1_cnag1_Chr2	28689531	33241547	fMerMel2.1_cnag1_Chr2_c16	4551917
fMerMel2.1_cnag1_Chr2	33241548	33410266	fMerMel2.1_cnag1_Chr2_c17	168619
fMerMel2.1_cnag1_Chr2	33410267	40471032	fMerMel2.1_cnag1_Chr2_c18	7060666
fMerMel2.1_cnag1_Chr2	40471033	40882151	fMerMel2.1_cnag1_Chr2_c19	411019
fMerMel2.1_cnag1_Chr2	40882152	50084381	fMerMel2.1_cnag1_Chr2_c20	9202130
fMerMel2.1_cnag1_Chr2	50084382	50776725	fMerMel2.1_cnag1_Chr2_c21	692244
fMerMel2.1_cnag1_Chr2_unloc_1	1	107405	fMerMel2.1_cnag1_Chr2_unloc_1_c01	107405	50882030
fMerMel2.1_cnag1_Chr3	1	12617785	fMerMel2.1_cnag1_Chr3_c01	12617685
fMerMel2.1_cnag1_Chr3	12617786	13871807	fMerMel2.1_cnag1_Chr3_c02	1253922
fMerMel2.1_cnag1_Chr3	13871808	43352866	fMerMel2.1_cnag1_Chr3_c03	29480959
fMerMel2.1_cnag1_Chr3	43352867	44892547	fMerMel2.1_cnag1_Chr3_c04	1539581
fMerMel2.1_cnag1_Chr3	44892548	45020514	fMerMel2.1_cnag1_Chr3_c05	127867	45020514
fMerMel2.1_cnag1_Chr4	1	1187497	fMerMel2.1_cnag1_Chr4_c01	1187397
fMerMel2.1_cnag1_Chr4	1187498	10171173	fMerMel2.1_cnag1_Chr4_c02	8983576
fMerMel2.1_cnag1_Chr4	10171174	14925791	fMerMel2.1_cnag1_Chr4_c03	4754518
fMerMel2.1_cnag1_Chr4	14925792	15279536	fMerMel2.1_cnag1_Chr4_c04	353645
fMerMel2.1_cnag1_Chr4	15279537	16826332	fMerMel2.1_cnag1_Chr4_c05	1546696
fMerMel2.1_cnag1_Chr4	16826333	25761300	fMerMel2.1_cnag1_Chr4_c06	8934868
fMerMel2.1_cnag1_Chr4	25761301	29186478	fMerMel2.1_cnag1_Chr4_c07	3425078
fMerMel2.1_cnag1_Chr4	29186479	29496732	fMerMel2.1_cnag1_Chr4_c08	310154
fMerMel2.1_cnag1_Chr4	29496733	29606507	fMerMel2.1_cnag1_Chr4_c09	109675
fMerMel2.1_cnag1_Chr4	29606508	29759924	fMerMel2.1_cnag1_Chr4_c10	153317
fMerMel2.1_cnag1_Chr4	29759925	30007012	fMerMel2.1_cnag1_Chr4_c11	246988
fMerMel2.1_cnag1_Chr4	30007013	30902382	fMerMel2.1_cnag1_Chr4_c12	895270
fMerMel2.1_cnag1_Chr4	30902383	31153420	fMerMel2.1_cnag1_Chr4_c13	250938
fMerMel2.1_cnag1_Chr4	31153421	31430164	fMerMel2.1_cnag1_Chr4_c14	276644
fMerMel2.1_cnag1_Chr4	31430165	31717155	fMerMel2.1_cnag1_Chr4_c15	286891
fMerMel2.1_cnag1_Chr4	31717156	32242365	fMerMel2.1_cnag1_Chr4_c16	525110
fMerMel2.1_cnag1_Chr4	32242366	34457490	fMerMel2.1_cnag1_Chr4_c17	2215025
fMerMel2.1_cnag1_Chr4	34457491	35136238	fMerMel2.1_cnag1_Chr4_c18	678648
fMerMel2.1_cnag1_Chr4	35136239	35452180	fMerMel2.1_cnag1_Chr4_c19	315842
fMerMel2.1_cnag1_Chr4_unloc_1	1	150714	fMerMel2.1_cnag1_Chr4_unloc_1_c01	150714	35600994
fMerMel2.1_cnag1_Chr5	1	1219560	fMerMel2.1_cnag1_Chr5_c01	1219460
fMerMel2.1_cnag1_Chr5	1219561	6596937	fMerMel2.1_cnag1_Chr5_c02	5377277
fMerMel2.1_cnag1_Chr5	6596938	21602424	fMerMel2.1_cnag1_Chr5_c03	15005387
fMerMel2.1_cnag1_Chr5	21602425	27309498	fMerMel2.1_cnag1_Chr5_c04	5706974
fMerMel2.1_cnag1_Chr5	27309499	28266773	fMerMel2.1_cnag1_Chr5_c05	957175
fMerMel2.1_cnag1_Chr5	28266774	28580804	fMerMel2.1_cnag1_Chr5_c06	313931
fMerMel2.1_cnag1_Chr5	28580805	31586991	fMerMel2.1_cnag1_Chr5_c07	3006087
fMerMel2.1_cnag1_Chr5	31586992	33356431	fMerMel2.1_cnag1_Chr5_c08	1769340
fMerMel2.1_cnag1_Chr5_unloc_1	1	317500	fMerMel2.1_cnag1_Chr5_unloc_1_c01	317500
fMerMel2.1_cnag1_Chr5_unloc_2	1	184715	fMerMel2.1_cnag1_Chr5_unloc_2_c01	184715
fMerMel2.1_cnag1_Chr5_unloc_3	1	168000	fMerMel2.1_cnag1_Chr5_unloc_3_c01	168000
fMerMel2.1_cnag1_Chr5_unloc_4	1	136715	fMerMel2.1_cnag1_Chr5_unloc_4_c01	136715	34162561
fMerMel2.1_cnag1_Chr6	1	677925	fMerMel2.1_cnag1_Chr6_c01	677825
fMerMel2.1_cnag1_Chr6	677926	2510008	fMerMel2.1_cnag1_Chr6_c02	1831983
fMerMel2.1_cnag1_Chr6	2510009	3827442	fMerMel2.1_cnag1_Chr6_c03	1317334
fMerMel2.1_cnag1_Chr6	3827443	14763983	fMerMel2.1_cnag1_Chr6_c04	10936441
fMerMel2.1_cnag1_Chr6	14763984	30260948	fMerMel2.1_cnag1_Chr6_c05	15496865
fMerMel2.1_cnag1_Chr6	30260949	31148478	fMerMel2.1_cnag1_Chr6_c06	887430
fMerMel2.1_cnag1_Chr6	31148479	31736578	fMerMel2.1_cnag1_Chr6_c07	588000
fMerMel2.1_cnag1_Chr6	31736579	31899094	fMerMel2.1_cnag1_Chr6_c08	162416
fMerMel2.1_cnag1_Chr6	31899095	33253209	fMerMel2.1_cnag1_Chr6_c09	1354015
fMerMel2.1_cnag1_Chr6_unloc_1	1	254833	fMerMel2.1_cnag1_Chr6_unloc_1_c01	254833
fMerMel2.1_cnag1_Chr6_unloc_2	1	183079	fMerMel2.1_cnag1_Chr6_unloc_2_c01	183079	33690221
fMerMel2.1_cnag1_Chr7	1	3219333	fMerMel2.1_cnag1_Chr7_c01	3219233
fMerMel2.1_cnag1_Chr7	3219334	3485873	fMerMel2.1_cnag1_Chr7_c02	266440
fMerMel2.1_cnag1_Chr7	3485874	3984284	fMerMel2.1_cnag1_Chr7_c03	498311
fMerMel2.1_cnag1_Chr7	3984285	5476070	fMerMel2.1_cnag1_Chr7_c04	1491686
fMerMel2.1_cnag1_Chr7	5476071	6123260	fMerMel2.1_cnag1_Chr7_c05	647090
fMerMel2.1_cnag1_Chr7	6123261	6300243	fMerMel2.1_cnag1_Chr7_c06	176883
fMerMel2.1_cnag1_Chr7	6300244	8042544	fMerMel2.1_cnag1_Chr7_c07	1742201
fMerMel2.1_cnag1_Chr7	8042545	8302623	fMerMel2.1_cnag1_Chr7_c08	259979
fMerMel2.1_cnag1_Chr7	8302624	11508264	fMerMel2.1_cnag1_Chr7_c09	3205541
fMerMel2.1_cnag1_Chr7	11508265	29237852	fMerMel2.1_cnag1_Chr7_c10	17729488
fMerMel2.1_cnag1_Chr7	29237853	33414952	fMerMel2.1_cnag1_Chr7_c11	4177000	33413852
fMerMel2.1_cnag1_Chr8	1	613498	fMerMel2.1_cnag1_Chr8_c01	613398
fMerMel2.1_cnag1_Chr8	613499	25671226	fMerMel2.1_cnag1_Chr8_c02	25057628
fMerMel2.1_cnag1_Chr8	25671227	30754203	fMerMel2.1_cnag1_Chr8_c03	5082877
fMerMel2.1_cnag1_Chr8	30754204	32860276	fMerMel2.1_cnag1_Chr8_c04	2105973	32859876
fMerMel2.1_cnag1_Chr9	1	354975	fMerMel2.1_cnag1_Chr9_c01	354875
fMerMel2.1_cnag1_Chr9	354976	819869	fMerMel2.1_cnag1_Chr9_c02	464794
fMerMel2.1_cnag1_Chr9	819870	3615310	fMerMel2.1_cnag1_Chr9_c03	2795341
fMerMel2.1_cnag1_Chr9	3615311	7930121	fMerMel2.1_cnag1_Chr9_c04	4314711
fMerMel2.1_cnag1_Chr9	7930122	11195198	fMerMel2.1_cnag1_Chr9_c05	3264977
fMerMel2.1_cnag1_Chr9	11195199	11407070	fMerMel2.1_cnag1_Chr9_c06	211772
fMerMel2.1_cnag1_Chr9	11407071	12881168	fMerMel2.1_cnag1_Chr9_c07	1473998
fMerMel2.1_cnag1_Chr9	12881169	12976461	fMerMel2.1_cnag1_Chr9_c08	95193
fMerMel2.1_cnag1_Chr9	12976462	24031064	fMerMel2.1_cnag1_Chr9_c09	11054503
fMerMel2.1_cnag1_Chr9	24031065	26361410	fMerMel2.1_cnag1_Chr9_c10	2330246
fMerMel2.1_cnag1_Chr9	26361411	26621140	fMerMel2.1_cnag1_Chr9_c11	259630
fMerMel2.1_cnag1_Chr9	26621141	26838993	fMerMel2.1_cnag1_Chr9_c12	217753
fMerMel2.1_cnag1_Chr9	26838994	27085692	fMerMel2.1_cnag1_Chr9_c13	246599
fMerMel2.1_cnag1_Chr9	27085693	31347792	fMerMel2.1_cnag1_Chr9_c14	4262000
fMerMel2.1_cnag1_Chr9	31347793	32532024	fMerMel2.1_cnag1_Chr9_c15	1184132
fMerMel2.1_cnag1_Chr9_unloc_1	1	122420	fMerMel2.1_cnag1_Chr9_unloc_1_c01	122420	32652944
fMerMel2.1_cnag1_Chr10	1	24466281	fMerMel2.1_cnag1_Chr10_c01	24466181
fMerMel2.1_cnag1_Chr10	24466282	29174302	fMerMel2.1_cnag1_Chr10_c02	4707921
fMerMel2.1_cnag1_Chr10	29174303	32021686	fMerMel2.1_cnag1_Chr10_c03	2847284	32021386
fMerMel2.1_cnag1_Chr11	1	665965	fMerMel2.1_cnag1_Chr11_c01	665865
fMerMel2.1_cnag1_Chr11	665966	2615185	fMerMel2.1_cnag1_Chr11_c02	1949120
fMerMel2.1_cnag1_Chr11	2615186	2993167	fMerMel2.1_cnag1_Chr11_c03	377882
fMerMel2.1_cnag1_Chr11	2993168	7472164	fMerMel2.1_cnag1_Chr11_c04	4478897
fMerMel2.1_cnag1_Chr11	7472165	12657550	fMerMel2.1_cnag1_Chr11_c05	5185286
fMerMel2.1_cnag1_Chr11	12657551	26370570	fMerMel2.1_cnag1_Chr11_c06	13712920
fMerMel2.1_cnag1_Chr11	26370571	29564680	fMerMel2.1_cnag1_Chr11_c07	3194010
fMerMel2.1_cnag1_Chr11	29564681	30640616	fMerMel2.1_cnag1_Chr11_c08	1075836
fMerMel2.1_cnag1_Chr11	30640617	31164732	fMerMel2.1_cnag1_Chr11_c09	524016
fMerMel2.1_cnag1_Chr11	31164733	31397709	fMerMel2.1_cnag1_Chr11_c10	232877	31396709
fMerMel2.1_cnag1_Chr12	1	1178059	fMerMel2.1_cnag1_Chr12_c01	1177959
fMerMel2.1_cnag1_Chr12	1178060	3106035	fMerMel2.1_cnag1_Chr12_c02	1927876
fMerMel2.1_cnag1_Chr12	3106036	3553135	fMerMel2.1_cnag1_Chr12_c03	447000
fMerMel2.1_cnag1_Chr12	3553136	6105579	fMerMel2.1_cnag1_Chr12_c04	2552344
fMerMel2.1_cnag1_Chr12	6105580	7279417	fMerMel2.1_cnag1_Chr12_c05	1173738
fMerMel2.1_cnag1_Chr12	7279418	12156690	fMerMel2.1_cnag1_Chr12_c06	4877173
fMerMel2.1_cnag1_Chr12	12156691	12482969	fMerMel2.1_cnag1_Chr12_c07	326179
fMerMel2.1_cnag1_Chr12	12482970	21521085	fMerMel2.1_cnag1_Chr12_c08	9038016
fMerMel2.1_cnag1_Chr12	21521086	23389789	fMerMel2.1_cnag1_Chr12_c09	1868604
fMerMel2.1_cnag1_Chr12	23389790	27068877	fMerMel2.1_cnag1_Chr12_c10	3678988
fMerMel2.1_cnag1_Chr12	27068878	28046058	fMerMel2.1_cnag1_Chr12_c11	977081
fMerMel2.1_cnag1_Chr12	28046059	29102321	fMerMel2.1_cnag1_Chr12_c12	1056163
fMerMel2.1_cnag1_Chr12	29102322	29349357	fMerMel2.1_cnag1_Chr12_c13	246936
fMerMel2.1_cnag1_Chr12	29349358	29688076	fMerMel2.1_cnag1_Chr12_c14	338619
fMerMel2.1_cnag1_Chr12	29688077	30968843	fMerMel2.1_cnag1_Chr12_c15	1280667	30967343
fMerMel2.1_cnag1_Chr13	1	9080859	fMerMel2.1_cnag1_Chr13_c01	9080759
fMerMel2.1_cnag1_Chr13	9080860	9372641	fMerMel2.1_cnag1_Chr13_c02	291682
fMerMel2.1_cnag1_Chr13	9372642	14919637	fMerMel2.1_cnag1_Chr13_c03	5546896
fMerMel2.1_cnag1_Chr13	14919638	27714737	fMerMel2.1_cnag1_Chr13_c04	12795000
fMerMel2.1_cnag1_Chr13	27714738	27875837	fMerMel2.1_cnag1_Chr13_c05	161000
fMerMel2.1_cnag1_Chr13	27875838	28232897	fMerMel2.1_cnag1_Chr13_c06	356960
fMerMel2.1_cnag1_Chr13	28232898	28511451	fMerMel2.1_cnag1_Chr13_c07	278454
fMerMel2.1_cnag1_Chr13	28511452	30809983	fMerMel2.1_cnag1_Chr13_c08	2298432	30809183
fMerMel2.1_cnag1_Chr14	1	1229100	fMerMel2.1_cnag1_Chr14_c01	1229000
fMerMel2.1_cnag1_Chr14	1229101	3654201	fMerMel2.1_cnag1_Chr14_c02	2425001
fMerMel2.1_cnag1_Chr14	3654202	28176844	fMerMel2.1_cnag1_Chr14_c03	24522543
fMerMel2.1_cnag1_Chr14	28176845	29892653	fMerMel2.1_cnag1_Chr14_c04	1715709
fMerMel2.1_cnag1_Chr14	29892654	30802431	fMerMel2.1_cnag1_Chr14_c05	909678	30801931
fMerMel2.1_cnag1_Chr15	1	589100	fMerMel2.1_cnag1_Chr15_c01	589000
fMerMel2.1_cnag1_Chr15	589101	4746695	fMerMel2.1_cnag1_Chr15_c02	4157495
fMerMel2.1_cnag1_Chr15	4746696	22849302	fMerMel2.1_cnag1_Chr15_c03	18102507
fMerMel2.1_cnag1_Chr15	22849303	23822061	fMerMel2.1_cnag1_Chr15_c04	972659
fMerMel2.1_cnag1_Chr15	23822062	23929029	fMerMel2.1_cnag1_Chr15_c05	106868
fMerMel2.1_cnag1_Chr15	23929030	24091000	fMerMel2.1_cnag1_Chr15_c06	161871
fMerMel2.1_cnag1_Chr15	24091001	29269735	fMerMel2.1_cnag1_Chr15_c07	5178635
fMerMel2.1_cnag1_Chr15	29269736	29489835	fMerMel2.1_cnag1_Chr15_c08	220000
fMerMel2.1_cnag1_Chr15	29489836	30005965	fMerMel2.1_cnag1_Chr15_c09	516030
fMerMel2.1_cnag1_Chr15	30005966	30368993	fMerMel2.1_cnag1_Chr15_c10	362928	30367993
fMerMel2.1_cnag1_Chr16	1	238100	fMerMel2.1_cnag1_Chr16_c01	238000
fMerMel2.1_cnag1_Chr16	238101	364923	fMerMel2.1_cnag1_Chr16_c02	126723
fMerMel2.1_cnag1_Chr16	364924	579338	fMerMel2.1_cnag1_Chr16_c03	214315
fMerMel2.1_cnag1_Chr16	579339	2470386	fMerMel2.1_cnag1_Chr16_c04	1890948
fMerMel2.1_cnag1_Chr16	2470387	7169486	fMerMel2.1_cnag1_Chr16_c05	4699000
fMerMel2.1_cnag1_Chr16	7169487	17376318	fMerMel2.1_cnag1_Chr16_c06	10206732
fMerMel2.1_cnag1_Chr16	17376319	17655120	fMerMel2.1_cnag1_Chr16_c07	278702
fMerMel2.1_cnag1_Chr16	17655121	28829220	fMerMel2.1_cnag1_Chr16_c08	11174000
fMerMel2.1_cnag1_Chr16_unloc_1	1	901166	fMerMel2.1_cnag1_Chr16_unloc_1_c01	901166
fMerMel2.1_cnag1_Chr16_unloc_2	1	189000	fMerMel2.1_cnag1_Chr16_unloc_2_c01	189000
fMerMel2.1_cnag1_Chr16_unloc_3	1	117390	fMerMel2.1_cnag1_Chr16_unloc_3_c01	117390	30035976
fMerMel2.1_cnag1_Chr17	1	230801	fMerMel2.1_cnag1_Chr17_c01	230701
fMerMel2.1_cnag1_Chr17	230802	9569463	fMerMel2.1_cnag1_Chr17_c02	9338562
fMerMel2.1_cnag1_Chr17	9569464	9929480	fMerMel2.1_cnag1_Chr17_c03	359917
fMerMel2.1_cnag1_Chr17	9929481	13047913	fMerMel2.1_cnag1_Chr17_c04	3118333
fMerMel2.1_cnag1_Chr17	13047914	22553790	fMerMel2.1_cnag1_Chr17_c05	9505777
fMerMel2.1_cnag1_Chr17	22553791	29776408	fMerMel2.1_cnag1_Chr17_c06	7222518	29775808
fMerMel2.1_cnag1_Chr18	1	1211100	fMerMel2.1_cnag1_Chr18_c01	1211000
fMerMel2.1_cnag1_Chr18	1211101	4294200	fMerMel2.1_cnag1_Chr18_c02	3083000
fMerMel2.1_cnag1_Chr18	4294201	4472923	fMerMel2.1_cnag1_Chr18_c03	178623
fMerMel2.1_cnag1_Chr18	4472924	29194396	fMerMel2.1_cnag1_Chr18_c04	24721373	29193996
fMerMel2.1_cnag1_Chr19	1	525788	fMerMel2.1_cnag1_Chr19_c01	525688
fMerMel2.1_cnag1_Chr19	525789	2959254	fMerMel2.1_cnag1_Chr19_c02	2433366
fMerMel2.1_cnag1_Chr19	2959255	3315264	fMerMel2.1_cnag1_Chr19_c03	355910
fMerMel2.1_cnag1_Chr19	3315265	5361631	fMerMel2.1_cnag1_Chr19_c04	2046267
fMerMel2.1_cnag1_Chr19	5361632	5535996	fMerMel2.1_cnag1_Chr19_c05	174265
fMerMel2.1_cnag1_Chr19	5535997	5989096	fMerMel2.1_cnag1_Chr19_c06	453000
fMerMel2.1_cnag1_Chr19	5989097	22531375	fMerMel2.1_cnag1_Chr19_c07	16542179
fMerMel2.1_cnag1_Chr19	22531376	24261475	fMerMel2.1_cnag1_Chr19_c08	1730000
fMerMel2.1_cnag1_Chr19	24261476	24918575	fMerMel2.1_cnag1_Chr19_c09	657000
fMerMel2.1_cnag1_Chr19	24918576	25292506	fMerMel2.1_cnag1_Chr19_c10	373831
fMerMel2.1_cnag1_Chr19	25292507	27279606	fMerMel2.1_cnag1_Chr19_c11	1987000
fMerMel2.1_cnag1_Chr19	27279607	28346288	fMerMel2.1_cnag1_Chr19_c12	1066582
fMerMel2.1_cnag1_Chr19	28346289	28611463	fMerMel2.1_cnag1_Chr19_c13	265075	28610163
fMerMel2.1_cnag1_Chr20	1	3827397	fMerMel2.1_cnag1_Chr20_c01	3827297
fMerMel2.1_cnag1_Chr20	3827398	4725506	fMerMel2.1_cnag1_Chr20_c02	898009
fMerMel2.1_cnag1_Chr20	4725507	5259289	fMerMel2.1_cnag1_Chr20_c03	533683
fMerMel2.1_cnag1_Chr20	5259290	20078413	fMerMel2.1_cnag1_Chr20_c04	14819024
fMerMel2.1_cnag1_Chr20	20078414	26546241	fMerMel2.1_cnag1_Chr20_c05	6467728
fMerMel2.1_cnag1_Chr20	26546242	26744341	fMerMel2.1_cnag1_Chr20_c06	198000
fMerMel2.1_cnag1_Chr20	26744342	28374971	fMerMel2.1_cnag1_Chr20_c07	1630530	28374271
fMerMel2.1_cnag1_Chr21	1	12837360	fMerMel2.1_cnag1_Chr21_c01	12837260
fMerMel2.1_cnag1_Chr21	12837361	12967807	fMerMel2.1_cnag1_Chr21_c02	130347
fMerMel2.1_cnag1_Chr21	12967808	16221680	fMerMel2.1_cnag1_Chr21_c03	3253773
fMerMel2.1_cnag1_Chr21	16221681	18612195	fMerMel2.1_cnag1_Chr21_c04	2390415
fMerMel2.1_cnag1_Chr21	18612196	18850578	fMerMel2.1_cnag1_Chr21_c05	238283
fMerMel2.1_cnag1_Chr21	18850579	26249982	fMerMel2.1_cnag1_Chr21_c06	7399304
fMerMel2.1_cnag1_Chr21	26249983	27346846	fMerMel2.1_cnag1_Chr21_c07	1096764	27346146
fMerMel2.1_cnag1_scaffold_38	1	198171	fMerMel2.1_cnag1_scaffold_38_c01	198171
fMerMel2.1_cnag1_scaffold_46	1	146535	fMerMel2.1_cnag1_scaffold_46_c01	146535
fMerMel2.1_cnag1_scaffold_47	1	142546	fMerMel2.1_cnag1_scaffold_47_c01	142546
fMerMel2.1_cnag1_scaffold_51	1	127531	fMerMel2.1_cnag1_scaffold_51_c01	127531
fMerMel2.1_cnag1_scaffold_55	1	94000	fMerMel2.1_cnag1_scaffold_55_c01	94000
fMerMel2.1_cnag1_scaffold_56	1	88000	fMerMel2.1_cnag1_scaffold_56_c01	88000
fMerMel2.1_cnag1_scaffold_57	1	84000	fMerMel2.1_cnag1_scaffold_57_c01	84000
fMerMel2.1_cnag1_scaffold_58	1	80000	fMerMel2.1_cnag1_scaffold_58_c01	80000
fMerMel2.1_cnag1_scaffold_60	1	71832	fMerMel2.1_cnag1_scaffold_60_c01	71832
fMerMel2.1_cnag1_scaffold_61	1	71578	fMerMel2.1_cnag1_scaffold_61_c01	71578
fMerMel2.1_cnag1_scaffold_62	1	66153	fMerMel2.1_cnag1_scaffold_62_c01	66153
fMerMel2.1_cnag1_scaffold_63	1	65306	fMerMel2.1_cnag1_scaffold_63_c01	65306
fMerMel2.1_cnag1_scaffold_64	1	65206	fMerMel2.1_cnag1_scaffold_64_c01	65206
fMerMel2.1_cnag1_scaffold_65	1	64150	fMerMel2.1_cnag1_scaffold_65_c01	64150
fMerMel2.1_cnag1_scaffold_66	1	60000	fMerMel2.1_cnag1_scaffold_66_c01	60000
fMerMel2.1_cnag1_scaffold_67	1	57219	fMerMel2.1_cnag1_scaffold_67_c01	57219
fMerMel2.1_cnag1_scaffold_68	1	57037	fMerMel2.1_cnag1_scaffold_68_c01	57037
fMerMel2.1_cnag1_scaffold_69	1	55112	fMerMel2.1_cnag1_scaffold_69_c01	55112
fMerMel2.1_cnag1_scaffold_70	1	54687	fMerMel2.1_cnag1_scaffold_70_c01	54687
fMerMel2.1_cnag1_scaffold_71	1	53000	fMerMel2.1_cnag1_scaffold_71_c01	53000
fMerMel2.1_cnag1_scaffold_72	1	52227	fMerMel2.1_cnag1_scaffold_72_c01	52227
fMerMel2.1_cnag1_scaffold_73	1	50306	fMerMel2.1_cnag1_scaffold_73_c01	50306
fMerMel2.1_cnag1_scaffold_74	1	50000	fMerMel2.1_cnag1_scaffold_74_c01	50000
fMerMel2.1_cnag1_scaffold_75	1	49570	fMerMel2.1_cnag1_scaffold_75_c01	49570
fMerMel2.1_cnag1_scaffold_76	1	33204	fMerMel2.1_cnag1_scaffold_76_c01	33204
fMerMel2.1_cnag1_scaffold_77	1	22741	fMerMel2.1_cnag1_scaffold_77_c01	22741
fMerMel2.1_cnag1_scaffold_78	1	19000	fMerMel2.1_cnag1_scaffold_78_c01	19000	1979111
