# Supplementary material for: Screening a new European hake (Merluccius merluccius) chromosome-level genome assembly suggests an XX/XY sex-determining system driven by the SRY-box transcription factor 3 (sox3)
Source: G3 (Bethesda). 2025 Jun 9;15(8):jkaf127. doi: 10.1093/g3journal/jkaf127 (PMC12341869; doi:10.1093/g3journal/jkaf127)
Supplement: jkaf127_Supplementary_Data [file jkaf127_supplementary_data.zip › Table_S2B_G3-2025-405928.xlsx]

## Sheet: protein_definitions
Table S2B: Annotated genes in the M. merluccius genome
MERME1A000002P1	ATPase family AAA domain containing 3A
MERME1A000002P2	ATPase family AAA domain containing 3A
MERME1A000007P1	G-protein coupled receptors family 1 profile domain-containing protein
MERME1A000007P2	G-protein coupled receptors family 1 profile domain-containing protein
MERME1A000013P1	CASK interacting protein 1
MERME1A000013P2	CASK interacting protein 1
MERME1A000013P3	CASK interacting protein 1
MERME1A000013P4	CASK interacting protein 1
MERME1A000013P5	Caskin-1
MERME1A000013P6	CASK interacting protein 1
MERME1A000015P1	NACHT, LRR and PYD domains-containing protein 12-like
MERME1A000016P1	ASD2 domain-containing protein
MERME1A000017P1	Ephrin type-A receptor 7-like
MERME1A000023P1	Titin, tandem duplicate 1
MERME1A000023P2	Titin, tandem duplicate 1
MERME1A000023P3	Titin, tandem duplicate 1
MERME1A000023P5	Titin, tandem duplicate 1
MERME1A000024P1	Ceroid-lipofuscinosis neuronal protein 6 homolog
MERME1A000028P1	Protein phosphatase 1 regulatory subunit 1B-like
MERME1A000028P2	Protein phosphatase 1 regulatory subunit 1B-like
MERME1A000028P3	Cyclin-dependent kinase 12
MERME1A000028P4	Cyclin-dependent kinase 12
MERME1A000030P1	Filamin binding LIM protein 1
MERME1A000030P2	Filamin binding LIM protein 1
MERME1A000031P1	Natural resistance-associated macrophage protein 2-like
MERME1A000034P1	E3 ubiquitin protein ligase
MERME1A000034P2	E3 ubiquitin protein ligase
MERME1A000037P1	Squalene synthase
MERME1A000037P2	Squalene synthase
MERME1A000038P1	Kruppel like factor 9
MERME1A000040P1	Ubiquitin-conjugating enzyme E2 A-like
MERME1A000040P2	Ubiquitin conjugating enzyme E2 B
MERME1A000041P1	Homeobox protein HMX1
MERME1A000045P1	Eyes absent homolog
MERME1A000045P2	Eyes absent homolog
MERME1A000045P3	Eyes absent homolog
MERME1A000045P4	Eyes absent homolog
MERME1A000047P1	Ankyrin repeat domain 11
MERME1A000047P2	Ankyrin repeat domain 11
MERME1A000050P1	Sterol 26-hydroxylase, mitochondrial-like
MERME1A000054P1	Splicing factor 3b subunit 1
MERME1A000054P2	Splicing factor 3b subunit 1
MERME1A000054P3	Splicing factor 3b subunit 1
MERME1A000057P1	Potassium channel, subfamily T, member 1
MERME1A000057P2	Potassium channel, subfamily T, member 1
MERME1A000057P3	Potassium channel, subfamily T, member 1
MERME1A000060P1	Solute carrier family 16 member 5
MERME1A000061P1	Histidine triad nucleotide-binding protein 3 isoform X3
MERME1A000063P1	RB1 inducible coiled-coil 1
MERME1A000064P1	Calcium-transporting ATPase
MERME1A000065P1	Katanin p60 ATPase-containing subunit A1
MERME1A000067P1	Solute carrier family 43 member 3
MERME1A000068P1	ETS-related transcription factor Elf-2-like
MERME1A000071P1	Glutamate-rich protein 6-like
MERME1A000071P2	Glutamate-rich protein 6-like
MERME1A000071P3	Glutamate-rich protein 6-like
MERME1A000075P1	WD repeat-containing protein 38
MERME1A000075P2	WD repeat-containing protein 38
MERME1A000078P1	Transcriptional enhancer factor TEF-1-like
MERME1A000082P1	THAP domain-containing protein 9
MERME1A000084P1	SH3KBP1 binding protein 1
MERME1A000084P2	SH3KBP1 binding protein 1
MERME1A000085P1	Ubiquitin thioesterase
MERME1A000089P1	phosphatidylinositol-3,4-bisphosphate 4-phosphatase
MERME1A000089P2	phosphatidylinositol-3,4-bisphosphate 4-phosphatase
MERME1A000089P3	phosphatidylinositol-3,4-bisphosphate 4-phosphatase
MERME1A000089P4	phosphatidylinositol-3,4-bisphosphate 4-phosphatase
MERME1A000092P1	Alkaline phosphatase
MERME1A000092P2	Alkaline phosphatase
MERME1A000092P3	Alkaline phosphatase
MERME1A000093P1	F-box and leucine-rich repeat protein 14a
MERME1A000098P1	UPF2 regulator of nonsense mediated mRNA decay
MERME1A000098P2	UPF2 regulator of nonsense mediated mRNA decay
MERME1A000098P3	UPF2 regulator of nonsense mediated mRNA decay
MERME1A000098P4	UPF2 regulator of nonsense mediated mRNA decay
MERME1A000098P5	UPF2 regulator of nonsense mediated mRNA decay
MERME1A000113P1	Spartin b
MERME1A000113P2	Spartin b
MERME1A000113P3	Spartin b
MERME1A000114P1	Aryl hydrocarbon receptor
MERME1A000125P1	WAPL cohesin release factor b
MERME1A000125P2	WAPL cohesin release factor b
MERME1A000126P1	APC membrane recruitment protein 1
MERME1A000128P1	Ig-like domain-containing protein
MERME1A000130P1	Tetratricopeptide repeat domain 39B
MERME1A000130P2	Tetratricopeptide repeat domain 39B
MERME1A000132P1	Olfactory receptor C family, r1
MERME1A000133P1	Sodium/potassium-transporting ATPase subunit alpha
MERME1A000134P1	Cytochrome P450, family 27, subfamily C, polypeptide 1
MERME1A000138P1	Spinster homolog 3 (Drosophila)
MERME1A000138P2	Spinster homolog 3 (Drosophila)
MERME1A000138P3	Spinster homolog 3 (Drosophila)
MERME1A000143P1	DNA damage regulated autophagy modulator 2
MERME1A000143P2	DNA damage regulated autophagy modulator 2
MERME1A000143P3	DNA damage regulated autophagy modulator 2
MERME1A000144P1	Vacuolar protein sorting-associated protein 37D-like
MERME1A000148P1	Glypican-1 Secreted glypican-1
MERME1A000148P2	Glypican-1 Secreted glypican-1
MERME1A000148P3	Glypican-1 Secreted glypican-1
MERME1A000151P1	Red-sensitive opsin-like
MERME1A000152P1	Solute carrier family 2 member 8
MERME1A000157P1	CapZ-interacting protein-like
MERME1A000158P1	TTF-type domain-containing protein
MERME1A000159P1	Secretogranin II
MERME1A000161P1	Mitogen-activated protein kinase 8 interacting protein 2
MERME1A000161P2	Mitogen-activated protein kinase 8 interacting protein 2
MERME1A000162P1	Toll-like receptor 1
MERME1A000165P1	SUZ domain-containing protein 1
MERME1A000165P2	SUZ domain-containing protein 1
MERME1A000165P3	SUZ domain-containing protein 1
MERME1A000166P1	Transcription factor HES-5-like
MERME1A000169P1	Beta-actin
MERME1A000169P2	Actin, beta 2
MERME1A000173P1	SPO11 initiator of meiotic double stranded breaks
MERME1A000174P1	Phospholipid phosphatase 2
MERME1A000177P1	PBX homeobox 3
MERME1A000177P2	Pre-B-cell leukemia transcription factor 3
MERME1A000177P3	Pre-B-cell leukemia transcription factor 3
MERME1A000179P1	Transmembrane 9 superfamily member
MERME1A000179P2	Transmembrane 9 superfamily member
MERME1A000180P1	SRY-box transcription factor 10
MERME1A000184P1	DnaJ homolog subfamily A member 3, mitochondrial-like
MERME1A000184P2	DnaJ homolog subfamily A member 3, mitochondrial-like
MERME1A000184P3	DnaJ homolog subfamily A member 3, mitochondrial-like
MERME1A000184P4	DnaJ homolog subfamily A member 3, mitochondrial-like
MERME1A000187P1	TTF-type domain-containing protein
MERME1A000190P1	Solute carrier family 48 member 1
MERME1A000192P1	Ciliogenesis associated kinase 1
MERME1A000194P1	Cytoplasmic protein
MERME1A000195P1	Zona pellucida glycoprotein d
MERME1A000198P1	SPARC (osteonectin), cwcv and kazal like domains proteoglycan 1
MERME1A000198P2	SPARC (osteonectin), cwcv and kazal like domains proteoglycan 1
MERME1A000198P3	SPARC (osteonectin), cwcv and kazal like domains proteoglycan 1
MERME1A000200P1	Protein spinster homolog 2
MERME1A000201P1	Histone-lysine N-methyltransferase ATX3-like isoform X1
MERME1A000206P1	Microtubule-associated protein 1Sa
MERME1A000206P2	Microtubule-associated protein 1Sa
MERME1A000206P3	Microtubule-associated protein 1Sa
MERME1A000207P1	Calcium-binding mitochondrial carrier protein Aralar1-like
MERME1A000209P1	Acyl-CoA dehydrogenase short chain
MERME1A000209P2	Acyl-CoA dehydrogenase short chain
MERME1A000210P1	Matrix metallopeptidase 28
MERME1A000211P1	Lipoxygenase homology domains 1b
MERME1A000213P1	Solute carrier family 7 member 1a
MERME1A000214P1	UBX domain protein 4
MERME1A000217P1	Pigeon homolog
MERME1A000217P2	Gamma-secretase activating protein
MERME1A000218P1	DDB1 and CUL4 associated factor 1
MERME1A000221P1	Monocarboxylate transporter 1-like
MERME1A000222P1	Aquaporin-9
MERME1A000223P1	Dual specificity phosphatase 22
MERME1A000224P1	Integrase catalytic domain-containing protein
MERME1A000225P1	Ergosterol biosynthesis 28 homolog
MERME1A000227P1	Hydroxyacid oxidase 1
MERME1A000228P1	Transmembrane protein 117
MERME1A000234P1	Transcription factor putative
MERME1A000240P1	Solute carrier family 25 member 29
MERME1A000240P2	Mitochondrial basic amino acids transporter-like
MERME1A000242P1	Histone-lysine N-methyltransferase SMYD3
MERME1A000243P1	Voltage-dependent calcium channel gamma-6 subunit
MERME1A000245P1	Forkhead box protein N3
MERME1A000246P1	VAMP (vesicle-associated membrane protein)-associated protein B and C
MERME1A000247P1	protein xylosyltransferase
MERME1A000249P1	Striatin
MERME1A000249P2	Striatin
MERME1A000253P1	Glycine-rich cell wall structural protein-like isoform X22
MERME1A000253P2	Glycine-rich cell wall structural protein-like isoform X25
MERME1A000253P3	Glycine-rich cell wall structural protein-like isoform X25
MERME1A000253P4	Glycine-rich cell wall structural protein-like isoform X22
MERME1A000254P1	Solute carrier family 35 member E1
MERME1A000256P1	Regulator of microtubule dynamics 3
MERME1A000256P2	Regulator of microtubule dynamics 3
MERME1A000257P1	Vesicle-trafficking protein SEC22b-B
MERME1A000258P1	Metalloendopeptidase
MERME1A000267P1	Kinesin family member 21A
MERME1A000267P2	Kinesin family member 21A
MERME1A000267P3	Kinesin family member 21A
MERME1A000267P4	Kinesin family member 21A
MERME1A000269P1	formate--tetrahydrofolate ligase
MERME1A000271P1	phosphatidylinositol N-acetylglucosaminyltransferase
MERME1A000273P1	PDZ domain-containing protein GIPC3
MERME1A000275P1	TIR domain-containing protein
MERME1A000276P1	Hydroxysteroid (17-beta) dehydrogenase 8
MERME1A000278P1	Leucine-rich repeat, immunoglobulin-like domain and transmembrane domain-containing protein 3
MERME1A000279P1	Cyclin Dx
MERME1A000282P1	Crystallin, lambda 1
MERME1A000283P1	Proteasome subunit alpha type
MERME1A000287P1	Glycoprotein M6Bb
MERME1A000287P2	Glycoprotein M6Bb
MERME1A000287P3	Glycoprotein M6Bb
MERME1A000287P4	Glycoprotein M6Bb
MERME1A000288P1	Serine/threonine-protein phosphatase
MERME1A000290P1	UBX domain protein 10
MERME1A000291P1	Chloride intracellular channel protein
MERME1A000294P1	Neuronal acetylcholine receptor subunit alpha-9-like
MERME1A000294P2	Neuronal acetylcholine receptor subunit alpha-9-like
MERME1A000294P3	Neuronal acetylcholine receptor subunit alpha-9-like
MERME1A000296P1	Protogenin
MERME1A000297P1	Membrane-spanning 4-domains subfamily A member 15-like
MERME1A000299P1	receptor protein-tyrosine kinase
MERME1A000299P2	receptor protein-tyrosine kinase
MERME1A000301P1	Ras-specific guanine nucleotide-releasing factor 1
MERME1A000302P1	E3 ubiquitin-protein ligase TRIM39-like
MERME1A000307P1	HEXIM P-TEFb complex subunit 1
MERME1A000308P1	Protein-glutamine gamma-glutamyltransferase E-like
MERME1A000309P1	Na(+)/H(+) exchange regulatory cofactor NHE-RF4
MERME1A000311P1	C2 domain-containing protein
MERME1A000311P2	C2 domain-containing protein
MERME1A000312P1	GRB2 related adaptor protein 2
MERME1A000315P1	Ribosome biogenesis protein C1orf109 homolog
MERME1A000325P1	R3H domain containing 1
MERME1A000325P2	R3H domain containing 1
MERME1A000325P3	R3H domain containing 1
MERME1A000325P4	R3H domain containing 1
MERME1A000325P5	R3H domain containing 1
MERME1A000325P6	R3H domain containing 1
MERME1A000325P7	R3H domain containing 1
MERME1A000327P1	Taxilin beta b
MERME1A000327P2	Taxilin beta b
MERME1A000330P1	Palmitoyltransferase
MERME1A000330P2	Palmitoyltransferase
MERME1A000330P3	Palmitoyltransferase
MERME1A000332P1	Pentraxin family member
MERME1A000332P2	Pentraxin family member
MERME1A000333P1	C-type lectin domain-containing protein
MERME1A000335P1	T-complex protein 1 subunit gamma
MERME1A000336P1	HECT domain-containing protein
MERME1A000337P1	Serine/threonine-protein kinase Nek7
MERME1A000338P1	Collagen type XXIV alpha 1 chain
MERME1A000339P1	LINE-1 type transposase domain-containing protein 1
MERME1A000340P1	Myoglobin
MERME1A000346P1	Zinc finger protein 585A-like
MERME1A000347P1	Leucine-rich repeat-containing protein 52-like
MERME1A000353P1	Kinesin-like protein KIF13B Kinesin-like protein GAKIN
MERME1A000353P2	Kinesin-like protein KIF13B Kinesin-like protein GAKIN
MERME1A000353P3	Kinesin-like protein KIF13B Kinesin-like protein GAKIN
MERME1A000355P1	Sodium/potassium-transporting ATPase subunit beta
MERME1A000355P2	Sodium/potassium-transporting ATPase subunit beta
MERME1A000361P1	Ras interacting protein 1
MERME1A000361P2	Ras interacting protein 1
MERME1A000361P3	Ras interacting protein 1
MERME1A000362P1	Guanine nucleotide-binding protein subunit alpha-11-like
MERME1A000364P1	Membrane metalloendopeptidase
MERME1A000366P1	Spermidine synthase
MERME1A000374P1	MANSC domain-containing protein
MERME1A000374P2	MANSC domain-containing protein
MERME1A000375P1	Syntaxin 5
MERME1A000376P1	Tubulin-specific chaperone cofactor E-like protein
MERME1A000377P1	Cyclin N-terminal domain-containing protein
MERME1A000378P1	Forkhead box B1
MERME1A000382P1	Annexin
MERME1A000382P2	Annexin
MERME1A000383P1	Dolichyl-diphosphooligosaccharide--protein glycosyltransferase subunit 1
MERME1A000384P1	Receptor protein-tyrosine kinase
MERME1A000385P1	Pyruvate dehydrogenase E1 component subunit alpha
MERME1A000393P1	Complement C1q tumor necrosis factor-related protein 7
MERME1A000393P2	Complement C1q tumor necrosis factor-related protein 7
MERME1A000394P1	Digestive cysteine proteinase 1-like
MERME1A000396P1	Immediate early response 5 like
MERME1A000398P1	Tripartite motif-containing protein 35
MERME1A000400P1	Surfactant protein Bb
MERME1A000400P2	Surfactant protein Bb
MERME1A000401P1	Transmembrane protein 238
MERME1A000402P1	Heparan-sulfate 6-O-sulfotransferase
MERME1A000403P1	Immunoglobulin heavy variable 1-4
MERME1A000405P1	(spotted green pufferfish) hypothetical protein (Fragment)
MERME1A000407P1	Y+L amino acid transporter 2-like
MERME1A000409P1	Nuclear receptor domain-containing protein (Fragment)
MERME1A000409P2	Tyr recombinase domain-containing protein
MERME1A000410P1	Phthiocerol synthesis polyketide synthase type I PpsD-like
MERME1A000417P1	TRAF2 and NCK interacting kinase
MERME1A000417P2	TRAF2 and NCK interacting kinase
MERME1A000417P3	TRAF2 and NCK interacting kinase
MERME1A000417P4	TRAF2 and NCK interacting kinase
MERME1A000417P5	TRAF2 and NCK interacting kinase
MERME1A000417P6	TRAF2 and NCK interacting kinase
MERME1A000417P7	TRAF2 and NCK interacting kinase
MERME1A000420P1	Pro-opiomelanocortin B
MERME1A000422P1	Syntaxin binding protein 6
MERME1A000423P1	Cyclic nucleotide gated channel subunit alpha 2b
MERME1A000427P1	Retroviral integration site protein Fli-1 homolog
MERME1A000427P2	Retroviral integration site protein Fli-1 homolog
MERME1A000427P3	Retroviral integration site protein Fli-1 homolog
MERME1A000429P1	RNA binding motif protein 4.1
MERME1A000433P1	receptor protein-tyrosine kinase
MERME1A000434P1	RING-type E3 ubiquitin transferase
MERME1A000435P1	B-cell receptor CD22 B-lymphocyte cell adhesion molecule
MERME1A000438P1	Bile salt export pump-like
MERME1A000440P1	RING finger protein 186
MERME1A000442P1	Tetraspanin
MERME1A000443P1	Torsin
MERME1A000444P1	Nuclease HARBI1
MERME1A000446P1	E3 ubiquitin-protein ligase pellino homolog 2-like
MERME1A000446P2	E3 ubiquitin-protein ligase pellino homolog 2-like
MERME1A000449P1	Unc-51 like kinase 4
MERME1A000449P2	Unc-51 like kinase 4
MERME1A000450P1	NGG1 interacting factor 3 like 1
MERME1A000452P1	Transcription initiation factor IIF subunit alpha
MERME1A000457P1	Myc box-dependent-interacting protein 1-like
MERME1A000457P2	Myc box-dependent-interacting protein 1-like
MERME1A000457P3	Myc box-dependent-interacting protein 1-like
MERME1A000459P1	Transmembrane protein 14C
MERME1A000460P1	Hyaluronidase
MERME1A000461P1	Homeobox protein Hox-C4a
MERME1A000465P1	ASXL transcriptional regulator 2
MERME1A000465P2	Putative Polycomb group protein ASXL2
MERME1A000465P3	Polycomb group protein ASXL2
MERME1A000492P1	Major histocompatibility complex class I-related gene protein-like
MERME1A000492P10	Major histocompatibility complex class I-related gene protein-like
MERME1A000492P11	Major histocompatibility complex class I-related gene protein-like
MERME1A000492P12	H-2 class I histocompatibility antigen, Q9 alpha chain-like
MERME1A000492P13	Major histocompatibility complex class I-related gene protein-like
MERME1A000492P14	Major histocompatibility complex class I-related gene protein-like
MERME1A000492P15	Major histocompatibility complex class I-related gene protein-like
MERME1A000492P16	Major histocompatibility complex class I-related gene protein-like
MERME1A000492P17	Major histocompatibility complex class I-related gene protein-like
MERME1A000492P18	Major histocompatibility complex class I-related gene protein-like
MERME1A000492P19	Major histocompatibility complex class I-related gene protein-like
MERME1A000492P2	Major histocompatibility complex class I-related gene protein-like
MERME1A000492P20	Major histocompatibility complex class I-related gene protein-like
MERME1A000492P21	Major histocompatibility complex class I-related gene protein-like
MERME1A000492P22	Major histocompatibility complex class I-related gene protein-like
MERME1A000492P23	Major histocompatibility complex class I-related gene protein-like
MERME1A000492P24	Major histocompatibility complex class I-related gene protein-like
MERME1A000492P25	Major histocompatibility complex class I-related gene protein-like
MERME1A000492P26	Major histocompatibility complex class I-related gene protein-like
MERME1A000492P3	H-2 class I histocompatibility antigen, Q9 alpha chain-like
MERME1A000492P4	Major histocompatibility complex class I-related gene protein-like
MERME1A000492P5	Major histocompatibility complex class I-related gene protein-like
MERME1A000492P6	Major histocompatibility complex class I-related gene protein-like
MERME1A000492P7	Major histocompatibility complex class I-related gene protein-like
MERME1A000492P8	Major histocompatibility complex class I-related gene protein-like
MERME1A000492P9	Major histocompatibility complex class I-related gene protein-like
MERME1A000496P1	Nucleoporin 205
MERME1A000496P2	Nucleoporin 205
MERME1A000496P3	Nucleoporin 205
MERME1A000496P4	Nucleoporin 205
MERME1A000499P1	PHD finger protein 3
MERME1A000499P2	PHD finger protein 3
MERME1A000501P1	Relaxin family peptide receptor 2a
MERME1A000501P2	Relaxin family peptide receptor 2a
MERME1A000502P1	Crystallin, beta A1, like 1
MERME1A000503P1	WASH complex subunit 5
MERME1A000504P1	Vesicle transport protein GOT1B
MERME1A000506P1	DNA polymerase epsilon subunit
MERME1A000506P2	DNA polymerase epsilon subunit
MERME1A000507P1	Alpha-(1,6)-fucosyltransferase
MERME1A000508P1	Homeobox protein Hox-B9a
MERME1A000509P1	Nuclease EXOG, mitochondrial
MERME1A000511P1	RWD domain containing 2B
MERME1A000511P2	RWD domain containing 2B
MERME1A000512P1	V-set and immunoglobulin domain containing 8b
MERME1A000513P1	Malonyl-CoA-acyl carrier protein transacylase
MERME1A000516P1	Cap-specific mRNA (nucleoside-2'-O-)-methyltransferase 1
MERME1A000518P1	Neurofilament, medium polypeptide a
MERME1A000520P1	Eukaryotic translation initiation factor 3 subunit B
MERME1A000522P1	Queuosine salvage protein
MERME1A000522P2	Queuosine salvage protein
MERME1A000524P1	Peptidyl-prolyl cis-trans isomerase
MERME1A000524P2	Peptidyl-prolyl cis-trans isomerase
MERME1A000525P1	Noggin
MERME1A000529P1	Tyrosine-protein kinase receptor
MERME1A000529P2	Tyrosine-protein kinase receptor
MERME1A000532P1	Intraflagellar transport protein 56
MERME1A000532P2	Intraflagellar transport protein 56
MERME1A000534P1	Phospholipid phosphatase 7 (inactive)
MERME1A000535P1	Solute carrier family 13 member 1
MERME1A000536P1	PPC domain-containing protein
MERME1A000538P1	Torsin
MERME1A000539P1	THAP-type domain-containing protein
MERME1A000540P1	Endonuclease
MERME1A000542P1	Stromal cell-derived factor 1
MERME1A000542P2	Stromal cell-derived factor 1
MERME1A000545P1	Neuronal acetylcholine receptor subunit beta-4-like
MERME1A000545P2	Neuronal acetylcholine receptor subunit beta-4-like
MERME1A000546P1	Extracellular matrix protein 2
MERME1A000547P1	Beta-1,3-galactosyl-O-glycosyl-glycoprotein beta-1,6-N-acetylglucosaminyltransferase-like
MERME1A000548P1	Mitogen-activated protein kinase kinase kinase 2-like
MERME1A000550P1	Spectrin repeat containing, nuclear envelope family member 3
MERME1A000550P2	Spectrin repeat containing, nuclear envelope family member 3
MERME1A000552P1	Arginine/serine-rich coiled-coil 2
MERME1A000552P2	Arginine/serine-rich coiled-coil 2
MERME1A000554P1	Zinc finger protein 395b
MERME1A000554P2	Zinc finger protein 395b
MERME1A000556P1	Acyl-CoA desaturase-like
MERME1A000557P1	Origin recognition complex subunit 4
MERME1A000558P1	Arrestin domain containing 3
MERME1A000559P1	Zinc finger BED domain-containing protein 4-like
MERME1A000562P1	Pleckstrin homology domain interacting protein
MERME1A000562P2	Pleckstrin homology domain interacting protein
MERME1A000562P3	Pleckstrin homology domain interacting protein
MERME1A000564P1	WAS/WASL interacting protein family member 1
MERME1A000565P1	Tetratricopeptide repeat, ankyrin repeat and coiled-coil containing 2
MERME1A000576P1	Phosphatidylinositol-3-phosphate phosphatase
MERME1A000576P2	Phosphatidylinositol-3-phosphate phosphatase
MERME1A000576P3	Phosphatidylinositol-3-phosphate phosphatase
MERME1A000576P4	Phosphatidylinositol-3-phosphate phosphatase
MERME1A000576P5	Phosphatidylinositol-3-phosphate phosphatase
MERME1A000576P6	Phosphatidylinositol-3-phosphate phosphatase
MERME1A000577P1	N-acetylaspartylglutamate synthase
MERME1A000579P1	Meprin A subunit
MERME1A000579P2	Meprin A subunit
MERME1A000580P1	Tumor necrosis factor, alpha-induced protein 1 (endothelial)
MERME1A000581P1	Nipped-B protein (Fragment)
MERME1A000582P1	MARCKS-related protein 1-B
MERME1A000583P1	HIVEP zinc finger 2
MERME1A000584P1	Torsin-1A-interacting protein 2-like
MERME1A000586P1	Mitochondrial ribosomal protein L32
MERME1A000586P2	Mitochondrial ribosomal protein L32
MERME1A000588P1	RNA binding motif protein 14b
MERME1A000588P2	RNA binding motif protein 14b
MERME1A000589P1	CAAX prenyl protease
MERME1A000591P1	Trace amine-associated receptor 13c-like
MERME1A000592P1	cAMP-regulated D2 protein-like
MERME1A000593P1	Polypeptide N-acetylgalactosaminyltransferase
MERME1A000595P1	NACHT, LRR and PYD domains-containing protein 12-like
MERME1A000596P1	Helicase, POLQ like
MERME1A000602P1	Beta/gamma crystallin 'Greek key' domain-containing protein
MERME1A000603P1	Adrenoceptor alpha 1Aa
MERME1A000606P1	Tetraspanin
MERME1A000608P1	Receptor expression-enhancing protein
MERME1A000610P1	Parathyroid hormone-related protein-like
MERME1A000612P1	Afadin, adherens junction formation factor a
MERME1A000613P1	Tenascin C
MERME1A000614P1	NACHT domain-containing protein
MERME1A000615P1	PiggyBac transposable element-derived protein domain-containing protein
MERME1A000616P1	Keratin, type I cytoskeletal 13-like
MERME1A000618P1	CMP-N-acetylneuraminate-beta-galactosamide-alpha-2,3-sialyltransferase 1-like
MERME1A000618P2	CMP-N-acetylneuraminate-beta-galactosamide-alpha-2,3-sialyltransferase 1-like
MERME1A000619P1	Phospholipase D family member 4
MERME1A000622P1	RING-type E3 ubiquitin transferase
MERME1A000622P2	RING-type E3 ubiquitin transferase
MERME1A000628P1	Sprouty RTK signaling antagonist 1
MERME1A000630P1	B box-type domain-containing protein
MERME1A000631P1	FinTRIM family, member 97
MERME1A000632P1	Lysine acetyltransferase 14
MERME1A000635P1	RNA-binding protein 5-like
MERME1A000635P2	RNA-binding protein 5-like
MERME1A000636P1	Lumican
MERME1A000638P1	Serine/threonine-protein kinase N2
MERME1A000638P2	Serine/threonine-protein kinase N2
MERME1A000639P1	Zinc finger BED domain-containing protein 1-like
MERME1A000643P1	Hairy and enhancer of split related-7
MERME1A000644P1	Src kinase associated phosphoprotein 2
MERME1A000645P1	WD repeat domain 6
MERME1A000649P1	Transmembrane protein 222b
MERME1A000649P2	Transmembrane protein 222b
MERME1A000653P1	Kinetochore protein Spc24
MERME1A000656P1	RNA uridylyltransferase
MERME1A000656P2	RNA uridylyltransferase
MERME1A000658P1	Insulin-like growth factor binding protein 6b
MERME1A000660P1	Transmembrane protein 64
MERME1A000662P1	Gamma-aminobutyric acid receptor subunit beta-3-like
MERME1A000662P2	Gamma-aminobutyric acid receptor subunit beta-3-like
MERME1A000665P1	Coiled-coil domain-containing protein 136-like isoform X2
MERME1A000665P2	Coiled-coil domain-containing protein 136-like
MERME1A000667P1	Adhesion G protein-coupled receptor G4b
MERME1A000667P2	Adhesion G protein-coupled receptor G4b
MERME1A000669P1	HIT domain-containing protein
MERME1A000670P1	DnaJ heat shock protein family (Hsp40) member B2
MERME1A000674P1	Presenilin
MERME1A000674P2	Presenilin
MERME1A000674P3	Presenilin
MERME1A000675P1	Solute carrier family 35 member B2
MERME1A000678P1	Phospholipase
MERME1A000678P2	Phospholipase
MERME1A000679P1	Epsin-3 EPS-15-interacting protein 3
MERME1A000683P1	ETHE1 persulfide dioxygenase
MERME1A000684P1	Mitochondrial dynamics protein MID51-like
MERME1A000686P1	Probable global transcription activator SNF2L2
MERME1A000688P1	Southpaw
MERME1A000690P1	Chymotrypsin-like protease CTRL-1
MERME1A000690P2	Chymotrypsin like
MERME1A000691P1	SAMM50 sorting and assembly machinery component
MERME1A000694P1	Attractin
MERME1A000694P2	Attractin
MERME1A000694P3	Attractin
MERME1A000697P1	Mitochondrial ribosomal protein L14
MERME1A000697P2	Mitochondrial ribosomal protein L14
MERME1A000698P1	Protein-serine/threonine kinase
MERME1A000699P1	Keratinocyte associated protein 3
MERME1A000700P1	Transmembrane protein 230
MERME1A000701P1	RNA helicase
MERME1A000702P1	Tubulin alpha chain
MERME1A000704P1	PPARG related coactivator 1
MERME1A000704P2	PPARG related coactivator 1
MERME1A000705P1	Fibropellin-1 isoform X1
MERME1A000706P1	Myb-related transcription factor, partner of profilin-like
MERME1A000708P1	Pleckstrin and Sec7 domain containing a
MERME1A000708P2	Pleckstrin and Sec7 domain containing a
MERME1A000710P1	POU domain, class 4, transcription factor 3
MERME1A000711P1	N6-adenosine-methyltransferase non-catalytic subunit
MERME1A000712P1	Glucose-6-phosphate 1-dehydrogenase
MERME1A000713P1	Hexosyltransferase
MERME1A000716P1	Tudor domain-containing protein 7B
MERME1A000716P2	Tudor domain-containing protein 7B
MERME1A000717P1	Acidic mammalian chitinase-like
MERME1A000718P1	Complement C1q and tumor necrosis factor-related protein 9-like
MERME1A000719P1	Periplakin
MERME1A000720P1	AP1 endonuclease
MERME1A000721P1	Integral membrane protein 2
MERME1A000724P1	Large neutral amino acids transporter small subunit 2-like
MERME1A000725P1	Cleavage and polyadenylation specificity factor subunit 4
MERME1A000726P1	Actin-related protein 2/3 complex subunit
MERME1A000730P1	CLK4 associating serine/arginine rich protein
MERME1A000730P2	CLK4-associating serine/arginine rich protein
MERME1A000730P3	CLK4-associating serine/arginine rich protein
MERME1A000730P4	CLK4-associating serine/arginine rich protein
MERME1A000732P1	LRAT domain containing 1
MERME1A000733P1	LIM homeobox 8
MERME1A000734P1	Hyaluronidase
MERME1A000736P1	SFI1 centrin binding protein
MERME1A000736P2	SFI1 centrin binding protein
MERME1A000738P1	Arf-GAP domain and FG repeat-containing protein 1-like
MERME1A000738P2	Arf-GAP domain and FG repeat-containing protein 1-like
MERME1A000739P1	Dynein regulatory complex subunit 3
MERME1A000740P1	Vacuolar fusion protein MON1 homolog
MERME1A000741P1	Chondroadherin-like b
MERME1A000746P1	Nuclear receptor coactivator 6
MERME1A000746P2	Nuclear receptor coactivator 6
MERME1A000746P3	Nuclear receptor coactivator 6
MERME1A000746P4	Nuclear receptor coactivator 6
MERME1A000746P5	Nuclear receptor coactivator 6
MERME1A000747P1	Homeobox protein HMX2
MERME1A000748P1	Vesicular glutamate transporter 2.1
MERME1A000749P1	DNA polymerase epsilon catalytic subunit
MERME1A000750P1	Selenoprotein H
MERME1A000751P1	THAP domain-containing protein 1
MERME1A000752P1	MICAL-like protein 2
MERME1A000753P1	40S ribosomal protein SA
MERME1A000755P1	Bardet-Biedl syndrome 9
MERME1A000755P2	Bardet-Biedl syndrome 9
MERME1A000760P1	Transforming growth factor beta regulator 4
MERME1A000760P2	Transforming growth factor beta regulator 4
MERME1A000762P1	Putative oxidoreductase YteT
MERME1A000765P1	1-phosphatidylinositol 4-kinase
MERME1A000765P2	1-phosphatidylinositol 4-kinase
MERME1A000767P1	NACHT, LRR and PYD domains-containing protein 12-like
MERME1A000767P2	NACHT, LRR and PYD domains-containing protein 12-like
MERME1A000768P1	Double C2-like domain-containing protein
MERME1A000769P1	Gap junction protein
MERME1A000770P1	Cytochrome b-245 light chain
MERME1A000771P1	Unc-13 homolog A
MERME1A000772P1	ATPase ASNA1
MERME1A000774P1	receptor protein serine/threonine kinase
MERME1A000780P1	Rho/rac guanine nucleotide exchange factor (GEF) 18b
MERME1A000780P2	Rho/rac guanine nucleotide exchange factor (GEF) 18b
MERME1A000780P3	Rho/rac guanine nucleotide exchange factor (GEF) 18b
MERME1A000780P4	Rho/rac guanine nucleotide exchange factor (GEF) 18b
MERME1A000780P5	Rho/rac guanine nucleotide exchange factor (GEF) 18b
MERME1A000783P1	Heme-binding protein soul5, like
MERME1A000783P2	Heme-binding protein soul5, like
MERME1A000785P1	Tudor and KH domain containing
MERME1A000785P2	Tudor and KH domain containing
MERME1A000786P1	hexokinase
MERME1A000787P1	COP9 signalosome subunit 5
MERME1A000788P1	WD repeat domain 3
MERME1A000789P1	5'-AMP-activated protein kinase subunit gamma-2-like
MERME1A000790P1	Aldehyde oxidase 6
MERME1A000791P1	C-type lectin domain-containing protein
MERME1A000793P1	Short coiled-coil protein
MERME1A000795P1	Zinc finger protein 638-like
MERME1A000795P2	Zinc finger protein 638-like
MERME1A000801P1	Transmembrane protein 56-B-like
MERME1A000802P1	Synaptic vesicle glycoprotein 2Ca
MERME1A000803P1	Costars domain-containing protein
MERME1A000806P1	Long-chain-fatty-acid--CoA ligase
MERME1A000806P2	Long-chain-fatty-acid--CoA ligase
MERME1A000809P1	Protein phosphatase 1 regulatory subunit 12B-like
MERME1A000809P2	Protein phosphatase 1 regulatory subunit 12B-like
MERME1A000811P1	LYR motif-containing protein 4
MERME1A000815P1	Myocardin related transcription factor B
MERME1A000815P2	Myocardin related transcription factor B
MERME1A000815P3	Myocardin related transcription factor B
MERME1A000815P4	Myocardin related transcription factor B
MERME1A000817P1	G protein-coupled receptor 61 (Fragment)
MERME1A000820P1	Paralemmin-2
MERME1A000822P1	Progesterone immunomodulatory binding factor 1
MERME1A000827P1	THAP domain-containing protein 1
MERME1A000829P1	Fibroblast growth factor receptor
MERME1A000829P2	Fibroblast growth factor receptor
MERME1A000830P1	XK, Kell blood group complex subunit-related family, member 7
MERME1A000833P1	Protein tyrosine phosphatase, receptor type, N polypeptide 2
MERME1A000836P1	Coiled-coil domain-containing protein 170
MERME1A000836P2	Coiled-coil domain-containing protein 170
MERME1A000837P1	Serine incorporator 2, like
MERME1A000838P1	High affinity immunoglobulin epsilon receptor subunit gamma-like
MERME1A000840P1	Alpha tocopherol transfer protein like
MERME1A000840P2	Alpha tocopherol transfer protein like
MERME1A000844P1	Cadherin-8 isoform X2
MERME1A000844P2	Cadherin-7
MERME1A000847P1	AF4/FMR2 C-terminal homology domain-containing protein
MERME1A000847P2	AF4/FMR2 C-terminal homology domain-containing protein
MERME1A000847P3	AF4/FMR2 C-terminal homology domain-containing protein
MERME1A000850P1	Calcium channel, voltage-dependent, beta 4b subunit
MERME1A000850P2	Calcium channel, voltage-dependent, beta 4b subunit
MERME1A000850P3	Calcium channel, voltage-dependent, beta 4b subunit
MERME1A000852P1	Calponin
MERME1A000852P2	Calponin
MERME1A000858P1	Rho guanine nucleotide exchange factor 28
MERME1A000858P2	Rho guanine nucleotide exchange factor 28
MERME1A000858P3	Rho guanine nucleotide exchange factor 28
MERME1A000858P4	Rho guanine nucleotide exchange factor 28
MERME1A000858P5	Rho guanine nucleotide exchange factor 28
MERME1A000858P6	Rho guanine nucleotide exchange factor 28
MERME1A000859P1	Endosome/lysosome-associated apoptosis and autophagy regulator family member 2-like
MERME1A000860P1	Acyl-CoA synthetase family member 2
MERME1A000861P1	Xin actin binding repeat containing 1
MERME1A000862P1	Methyltransferase like 20
MERME1A000863P1	Phosphorylated adapter RNA export protein
MERME1A000867P1	Mothers against decapentaplegic homolog
MERME1A000867P2	Mothers against decapentaplegic homolog
MERME1A000867P3	Mothers against decapentaplegic homolog
MERME1A000871P1	Erbin
MERME1A000871P2	Erbin
MERME1A000871P3	Erbin
MERME1A000871P4	Erbin
MERME1A000872P1	Complement component 1, q subcomponent-like 3b
MERME1A000873P1	Cilia- and flagella-associated protein 299
MERME1A000874P1	Ankyrin repeat and SOCS box containing 12
MERME1A000876P1	Transmembrane protein 132D
MERME1A000877P1	Protein disulfide-isomerase
MERME1A000883P1	Angiogenic factor with G patch and FHA domains 1
MERME1A000883P2	Angiogenic factor with G patch and FHA domains 1
MERME1A000883P3	Angiogenic factor with G patch and FHA domains 1
MERME1A000885P1	Beta-1,4-N-acetyl-galactosaminyl transferase 1b
MERME1A000888P1	Rab interacting lysosomal protein like 1
MERME1A000888P2	Rab interacting lysosomal protein like 1
MERME1A000888P3	Rab interacting lysosomal protein like 1
MERME1A000890P1	Estrogen receptor binding site associated antigen 9
MERME1A000890P2	Estrogen receptor binding site associated antigen 9
MERME1A000891P1	Transcription initiation factor IIB
MERME1A000896P1	NACHT domain-containing protein
MERME1A000896P2	NACHT domain-containing protein
MERME1A000897P1	Early endosome antigen 1
MERME1A000899P1	ETS homologous factor
MERME1A000900P1	N-acyl-phosphatidylethanolamine-hydrolyzing phospholipase D
MERME1A000901P1	MTOR associated protein, eak-7 homolog
MERME1A000906P1	Bromodomain adjacent to zinc finger domain, 2A
MERME1A000906P2	Bromodomain adjacent to zinc finger domain, 2A
MERME1A000907P1	Hexosyltransferase
MERME1A000909P1	Unc-45 myosin chaperone B
MERME1A000909P2	Unc-45 myosin chaperone B
MERME1A000910P1	NACHT, LRR and PYD domains-containing protein 12-like
MERME1A000913P1	Modulator of VRAC current 1
MERME1A000914P1	Cysteine-rich DPF motif domain-containing protein 1
MERME1A000915P1	phosphoglucomutase (alpha-D-glucose-1,6-bisphosphate-dependent)
MERME1A000916P1	Ammonium transporter Rh type C 2
MERME1A000918P1	Zinc finger BED domain-containing protein 1
MERME1A000922P1	Transmembrane protein 106C
MERME1A000925P1	Neutrophil cytosolic factor 4
MERME1A000925P2	Neutrophil cytosolic factor 4
MERME1A000927P1	Receptor protein-tyrosine kinase
MERME1A000927P2	Receptor protein-tyrosine kinase
MERME1A000928P1	Mevalonate kinase
MERME1A000930P1	Ras-related protein Rab-40C
MERME1A000930P2	Ras-related protein Rab-40C
MERME1A000931P1	t-SNARE domain-containing protein 1-like
MERME1A000932P1	Membrane palmitoylated protein 7
MERME1A000933P1	Short chain dehydrogenase/reductase family 39U member 1
MERME1A000934P1	Phosducin like
MERME1A000935P1	E3 ubiquitin-protein ligase TRIM39-like
MERME1A000939P1	Nucleolar protein 9
MERME1A000941P1	PAT complex subunit Asterix
MERME1A000942P1	Tyrosinase-related protein 1a
MERME1A000943P1	Beclin 1-associated autophagy-related key regulator
MERME1A000944P1	Regulator of G-protein signaling 9-binding protein-like
MERME1A000945P1	Cytohesin 3
MERME1A000946P1	Endophilin-B2 isoform X9
MERME1A000947P1	Sirtuin 1
MERME1A000948P1	Spermatogenesis-associated serine-rich protein 2-like
MERME1A000950P1	H(+)-transporting two-sector ATPase
MERME1A000952P1	Vacuolar protein 8
MERME1A000952P2	Vacuolar protein 8
MERME1A000956P1	UHRF1 binding protein 1 like
MERME1A000956P2	UHRF1 binding protein 1 like
MERME1A000956P3	UHRF1 binding protein 1 like
MERME1A000957P1	Serine/threonine-protein kinase/endoribonuclease IRE1-like
MERME1A000960P1	TRC8-like N-terminal domain-containing protein (Fragment)
MERME1A000960P2	Intimal thickness related receptor IRP domain-containing protein
MERME1A000960P3	TRC8-like N-terminal domain-containing protein (Fragment)
MERME1A000963P1	Transposase domain-containing protein (Fragment)
MERME1A000965P1	NudC domain-containing protein 1
MERME1A000974P1	Spermatogenesis associated 6
MERME1A000974P2	Spermatogenesis associated 6
MERME1A000974P3	Spermatogenesis associated 6
MERME1A000974P4	Spermatogenesis associated 6
MERME1A000974P5	Spermatogenesis associated 6
MERME1A000974P8	Spermatogenesis associated 6
MERME1A000975P1	Endonuclease/exonuclease/phosphatase domain-containing protein
MERME1A000978P1	Myosin-IIIa isoform X1
MERME1A000978P2	Myosin-IIIa isoform X1
MERME1A000979P1	Copper transport protein
MERME1A000981P1	Acid sphingomyelinase-like phosphodiesterase
MERME1A000983P1	HMG domain-containing protein 3
MERME1A000989P1	Mediator of RNA polymerase II transcription subunit 15-like
MERME1A000989P2	Zinc finger CCCH domain-containing protein 18-like
MERME1A000989P3	Zinc finger CCCH domain-containing protein 18-like
MERME1A000990P1	NERD domain-containing protein
MERME1A000991P1	FMRP translational regulator 1
MERME1A000993P1	Adrenoceptor beta 3a
MERME1A000993P2	Adrenoceptor beta 3a
MERME1A000996P1	Dyslexia-associated protein KIAA0319-like protein homolog
MERME1A000996P2	Dyslexia-associated protein KIAA0319-like protein homolog
MERME1A001000P1	GDP-D-glucose phosphorylase 1
MERME1A001000P2	GDP-D-glucose phosphorylase 1
MERME1A001000P3	GDP-D-glucose phosphorylase 1
MERME1A001000P4	GDP-D-glucose phosphorylase 1
MERME1A001001P1	Noncompact myelin-associated protein
MERME1A001002P1	Rab9 effector protein with kelch motifs-like
MERME1A001003P1	C-type mannose receptor 2
MERME1A001004P1	Glutaredoxin and cysteine rich domain containing 2
MERME1A001005P1	Pro-thyrotropin-releasing hormone
MERME1A001006P1	Kelch repeat and BTB (POZ) domain containing 13
MERME1A001007P1	Cartilage intermediate layer protein 2
MERME1A001013P1	Tyrosine--tRNA ligase
MERME1A001013P2	Tyrosine--tRNA ligase
MERME1A001013P3	Tyrosine--tRNA ligase
MERME1A001013P4	Tyrosine--tRNA ligase
MERME1A001013P5	Tyrosine--tRNA ligase
MERME1A001018P1	Rho GTPase-activating protein 12-like
MERME1A001018P2	Rho GTPase-activating protein 12-like
MERME1A001018P3	Rho GTPase-activating protein 12-like
MERME1A001018P4	Rho GTPase-activating protein 12-like
MERME1A001019P1	Kielin cysteine rich BMP regulator
MERME1A001020P1	Zinc finger protein 862
MERME1A001021P1	Receptor protein-tyrosine kinase
MERME1A001022P1	Endonuclease domain-containing 1 protein
MERME1A001024P1	Inactive phospholipase D5-like
MERME1A001027P1	Oxysterol-binding protein
MERME1A001027P2	Oxysterol-binding protein
MERME1A001031P1	Guanine nucleotide-binding protein G(s) subunit alpha-like
MERME1A001031P2	Guanine nucleotide-binding protein G(s) subunit alpha-like
MERME1A001033P1	protein-synthesizing GTPase
MERME1A001035P1	NADH dehydrogenase [ubiquinone] 1 alpha subcomplex subunit 13
MERME1A001037P1	Retinol dehydrogenase 12
MERME1A001037P2	Retinol dehydrogenase 12
MERME1A001040P1	Casein kinase 2 alpha 2
MERME1A001042P1	Paired domain-containing protein
MERME1A001042P2	Paired box 2b
MERME1A001043P1	Ryanodine receptor 2
MERME1A001045P1	General transcription and DNA repair factor IIH helicase subunit XPD
MERME1A001052P1	RCC1 and BTB domain containing protein 2
MERME1A001052P2	RCC1 and BTB domain containing protein 2
MERME1A001052P3	RCC1 and BTB domain containing protein 2
MERME1A001053P1	Probable vesicular acetylcholine transporter-A
MERME1A001055P1	NDRG family member 4
MERME1A001056P1	Adrenoceptor beta 2, surface a
MERME1A001057P1	Nuclear receptor subfamily 1 group D member 1-like
MERME1A001058P1	Polypeptide N-acetylgalactosaminyltransferase
MERME1A001059P1	39S ribosomal protein L55, mitochondrial
MERME1A001061P1	Zinc metalloproteinase-disintegrin-like 2d
MERME1A001062P1	Low-density lipoprotein receptor-related protein 1-like
MERME1A001064P1	Nitric oxide associated 1
MERME1A001067P1	Glycerate kinase
MERME1A001067P2	Glycerate kinase
MERME1A001067P3	Glycerate kinase
MERME1A001069P1	Carboxymethylenebutenolidase homolog
MERME1A001071P1	mRNA-capping enzyme
MERME1A001072P1	XK-related protein 9
MERME1A001074P1	Extracellular serine/threonine protein kinase FAM20C-like
MERME1A001075P1	Tripartite motif containing 65
MERME1A001076P1	BICD family like cargo adaptor 2
MERME1A001077P1	PID domain-containing protein
MERME1A001079P1	Phosphodiesterase
MERME1A001079P2	Phosphodiesterase
MERME1A001080P1	Phosphodiesterase
MERME1A001082P1	Zinc finger homeobox protein 3-like
MERME1A001082P2	Zinc finger homeobox protein 3-like
MERME1A001083P1	Zinc finger CCHC domain-containing protein 3
MERME1A001085P1	Ankyrin repeat domain 22
MERME1A001086P1	Phosphoinositide phospholipase C
MERME1A001087P1	Chromatin assembly factor 1 subunit B
MERME1A001093P1	tRNA-uridine aminocarboxypropyltransferase
MERME1A001098P1	Leucine zipper protein 1
MERME1A001098P2	Leucine zipper protein 1
MERME1A001101P1	Dopamine receptor D1
MERME1A001105P1	BAF chromatin remodeling complex subunit BCL7A
MERME1A001105P2	BAF chromatin remodeling complex subunit BCL7A
MERME1A001105P3	BAF chromatin remodeling complex subunit BCL7A
MERME1A001105P4	BAF chromatin remodeling complex subunit BCL7A
MERME1A001106P1	Neuroendocrine convertase 1
MERME1A001108P1	LIM domain only 3
MERME1A001109P1	Zinc ribbon domain containing 1
MERME1A001110P1	Cytokine receptor-like factor 1
MERME1A001113P1	TELO2 interacting protein 1
MERME1A001114P1	S-adenosylmethionine decarboxylase proenzyme
MERME1A001115P1	Transporter
MERME1A001118P1	Transient receptor potential cation channel subfamily C member 6
MERME1A001118P2	Transient receptor potential cation channel subfamily C member 6
MERME1A001121P1	Dual specificity protein phosphatase
MERME1A001125P1	WD repeat containing planar cell polarity effector
MERME1A001125P2	WD repeat containing planar cell polarity effector
MERME1A001127P1	Translocon-associated protein subunit gamma
MERME1A001131P1	TERF1-interacting nuclear factor 2 N-terminal domain-containing protein
MERME1A001131P2	TERF1-interacting nuclear factor 2 N-terminal domain-containing protein
MERME1A001132P1	NEDD8-activating enzyme E1 regulatory subunit
MERME1A001134P1	Cell division cycle-associated protein 7-like
MERME1A001134P2	Cell division cycle-associated protein 7-like
MERME1A001135P1	Peroxisomal 2,4-dienoyl-CoA reductase [(3E)-enoyl-CoA-producing]
MERME1A001137P1	Tyrosine-protein kinase
MERME1A001137P2	Tyrosine-protein kinase
MERME1A001139P1	DBB domain-containing protein
MERME1A001140P1	Ankyrin repeat and FYVE domain containing 1
MERME1A001143P1	Cyclin G associated kinase
MERME1A001143P2	Cyclin G associated kinase
MERME1A001144P1	Single-strand-selective monofunctional uracil-DNA glycosylase 1
MERME1A001146P1	Vav 3 guanine nucleotide exchange factor b
MERME1A001146P2	Vav 3 guanine nucleotide exchange factor b
MERME1A001147P1	Ovochymase-1 isoform X1
MERME1A001149P1	Cysteine-serine-rich nuclear protein 1b
MERME1A001149P2	Cysteine-serine-rich nuclear protein 1b
MERME1A001151P1	Putative basic-leucine zipper transcription factor H
MERME1A001152P1	Myosin X
MERME1A001155P1	Dehydrogenase/reductase SDR family member 4-like
MERME1A001156P1	Solute carrier family 39 member 12
MERME1A001157P1	Sclerostin domain containing 1
MERME1A001158P1	Cellular nucleic acid-binding protein-like
MERME1A001159P1	VPS37A subunit of ESCRT-I
MERME1A001160P1	Ripply transcriptional repressor 2
MERME1A001161P1	V-type proton ATPase subunit C
MERME1A001162P1	Discs, large (Drosophila) homolog-associated protein 2a
MERME1A001164P1	Coiled-coil domain-containing protein 200
MERME1A001165P1	THAP domain-containing protein 1
MERME1A001166P1	Coiled-coil domain containing 12
MERME1A001167P1	Centrin 3
MERME1A001171P1	Cystatin-B
MERME1A001174P1	Coiled-coil domain containing 114
MERME1A001174P2	Coiled-coil domain containing 114
MERME1A001174P3	Coiled-coil domain containing 114
MERME1A001175P1	T-cell surface glycoprotein CD8 beta chain
MERME1A001176P1	Mannosidase endo-alpha like
MERME1A001177P1	60S ribosomal protein L30
MERME1A001178P1	Transmembrane protein 136-like
MERME1A001179P1	Golgin subfamily A member 7-like
MERME1A001181P1	Speckle targeted PIP5K1A-regulated poly(A) polymerase
MERME1A001182P1	SAC3 domain containing 1
MERME1A001187P1	ADAMTS-like protein 1
MERME1A001187P2	ADAMTS-like protein 1
MERME1A001187P3	ADAMTS-like protein 1
MERME1A001187P4	ADAMTS-like protein 1
MERME1A001188P1	Rapunzel 5
MERME1A001190P1	Inner ear-specific collagen-like
MERME1A001191P1	Zinc finger BED domain-containing protein 1
MERME1A001192P1	Membrane bound O-acyltransferase domain containing 1
MERME1A001193P1	Immunoglobulin V-set domain-containing protein
MERME1A001199P1	Src substrate cortactin-like
MERME1A001199P2	Src substrate cortactin-like
MERME1A001199P3	Src substrate cortactin-like
MERME1A001200P1	Limb development membrane protein 1
MERME1A001201P1	Olfactory receptor
MERME1A001202P1	E3 ubiquitin-protein ligase TRIM39-like
MERME1A001203P1	Lens epithelium-derived growth factor integrase-binding domain-containing protein
MERME1A001205P1	Transmembrane protein 237a
MERME1A001205P2	Transmembrane protein 237a
MERME1A001206P1	hydroxymethylglutaryl-CoA lyase
MERME1A001207P1	T-box transcription factor 5a
MERME1A001208P1	Protein tyrosine phosphatase domain-containing protein 1-like
MERME1A001210P1	Epithelial-stromal interaction 1
MERME1A001214P1	G protein-coupled receptor 75
MERME1A001216P1	Proteasome subunit alpha type
MERME1A001217P1	BTB/POZ domain-containing protein 6-B-like
MERME1A001219P1	COUP transcription factor 2
MERME1A001219P2	COUP transcription factor 2
MERME1A001220P1	Cytochrome P450, family 3, subfamily A, polypeptide 65
MERME1A001221P1	Glucose-6-phosphate translocase-like
MERME1A001223P1	non-specific serine/threonine protein kinase
MERME1A001223P2	non-specific serine/threonine protein kinase
MERME1A001224P1	Nucleolar protein with MIF4G domain 1
MERME1A001226P1	ATP binding cassette subfamily B member 10
MERME1A001229P1	Matrix metallopeptidase 14a (membrane-inserted)
MERME1A001229P2	Matrix metallopeptidase 14a (membrane-inserted)
MERME1A001235P1	Bromodomain testis associated
MERME1A001235P2	Bromodomain testis associated
MERME1A001235P3	Bromodomain containing 4
MERME1A001235P4	Bromodomain testis associated
MERME1A001236P1	HNF1 homeobox a
MERME1A001238P1	Terminal nucleotidyltransferase 4A
MERME1A001238P2	Terminal nucleotidyltransferase 4A
MERME1A001239P1	Ig-like domain-containing protein
MERME1A001240P1	CS domain-containing protein
MERME1A001244P1	VGF nerve growth factor inducible
MERME1A001244P2	VGF nerve growth factor inducible
MERME1A001246P1	Isoaspartyl peptidase/L-asparaginase
MERME1A001247P1	GPI mannosyltransferase 2
MERME1A001250P1	C2H2-type domain-containing protein
MERME1A001252P1	Cerebral cavernous malformations protein 2 homolog
MERME1A001252P2	Cerebral cavernous malformations protein 2 homolog
MERME1A001253P1	ATP binding cassette subfamily G member 8
MERME1A001254P1	Interleukin 17 isoform A
MERME1A001255P1	Novel immune-type receptor 9
MERME1A001256P1	Cellular repressor of E1A-stimulated genes 2
MERME1A001257P1	Mitochondrial poly(A) polymerase
MERME1A001262P4	Gem (nuclear organelle) associated protein 6
MERME1A001263P1	RNA-binding protein 7-like
MERME1A001264P1	C-type lectin domain-containing protein
MERME1A001266P1	Adipogenesis associated Mth938 domain containing
MERME1A001266P2	AAMDC protein (Fragment)
MERME1A001268P1	Tetratricopeptide repeat domain 17
MERME1A001268P2	Tetratricopeptide repeat domain 17
MERME1A001270P1	Otopetrin-3
MERME1A001271P1	Methyltransferase-like protein 7A
MERME1A001274P1	TTF-type domain-containing protein
MERME1A001275P1	Galectin
MERME1A001279P1	Coiled-coil domain-containing protein 50
MERME1A001279P2	Coiled-coil domain-containing protein 50-like isoform X4
MERME1A001279P3	Coiled-coil domain containing 187
MERME1A001279P4	Coiled-coil domain containing 187
MERME1A001281P1	Sulfhydryl oxidase
MERME1A001286P1	Mitogen-activated protein kinase kinase 4a
MERME1A001286P2	Mitogen-activated protein kinase kinase 4a
MERME1A001286P3	Mitogen-activated protein kinase kinase 4a
MERME1A001286P4	Mitogen-activated protein kinase kinase 4a
MERME1A001287P1	Jupiter microtubule associated homolog 1
MERME1A001290P1	Zinc finger MYM-type protein 1
MERME1A001291P1	Transcriptional regulator Myc
MERME1A001293P1	KAT8 regulatory NSL complex subunit 1
MERME1A001295P1	CBY1-interacting BAR domain-containing protein 2-like
MERME1A001295P2	CBY1 interacting BAR domain containing 2
MERME1A001296P1	MAPK regulated corepressor interacting protein 2
MERME1A001298P1	Retinaldehyde binding protein 1
MERME1A001301P1	protein-serine/threonine phosphatase
MERME1A001302P1	5-hydroxytryptamine receptor 3A-like
MERME1A001304P1	Bardet-Biedl syndrome 5 protein homolog
MERME1A001305P1	Glycoprotein endo-alpha-1,2-mannosidase
MERME1A001307P1	[histone H3]-trimethyl-L-lysine(27) demethylase
MERME1A001307P2	[histone H3]-trimethyl-L-lysine(27) demethylase
MERME1A001309P1	Sulfotransferase
MERME1A001314P1	Kelch like family member 13
MERME1A001314P2	Kelch like family member 13
MERME1A001314P3	Kelch like family member 13
MERME1A001314P4	Kelch like family member 13
MERME1A001317P1	L3MBTL histone methyl-lysine binding protein 3
MERME1A001319P1	Microtubule-associated protein 1 light chain 3 beta
MERME1A001321P1	Lymphocyte expansion molecule
MERME1A001321P2	Lymphocyte expansion molecule
MERME1A001323P1	receptor protein serine/threonine kinase
MERME1A001327P1	Polypeptide N-acetylgalactosaminyltransferase
MERME1A001328P1	GS homeobox 1
MERME1A001330P1	Neurofilament medium polypeptide-like
MERME1A001333P1	Adenosine deaminase like
MERME1A001335P1	C2H2-type domain-containing protein
MERME1A001336P1	ATP-dependent DNA helicase
MERME1A001338P1	Phosphoacetylglucosamine mutase
MERME1A001338P2	Phosphoacetylglucosamine mutase
MERME1A001342P1	Death-inducer obliterator 1
MERME1A001342P2	Death-inducer obliterator 1
MERME1A001342P3	Death-inducer obliterator 1
MERME1A001342P4	Death-inducer obliterator 1
MERME1A001343P1	SPARC related modular calcium binding 2
MERME1A001345P1	Interphotoreceptor matrix proteoglycan 1
MERME1A001345P2	Interphotoreceptor matrix proteoglycan 1
MERME1A001347P1	Neurexin-3b Neurexin IIIb-alpha Neurexin-3b-alpha
MERME1A001348P1	Protein kinase C, epsilon a
MERME1A001350P1	Metadherin a
MERME1A001350P2	Metadherin a
MERME1A001351P1	Leucine-rich repeat extensin-like protein 5 isoform X1
MERME1A001354P1	non-specific protein-tyrosine kinase
MERME1A001355P1	Melanocortin 2 receptor
MERME1A001357P1	REST corepressor 2
MERME1A001357P2	REST corepressor 2
MERME1A001366P1	Lysosomal protein transmembrane 4 beta
MERME1A001367P1	Immunoglobulin V-set domain-containing protein
MERME1A001369P1	GLIS family zinc finger 1b
MERME1A001369P2	GLIS family zinc finger 1b
MERME1A001370P1	AVL9 cell migration associated
MERME1A001372P2	Outer mitochondrial membrane lipid metabolism regulator OPA3
MERME1A001373P1	Synuclein, alpha (Non A4 component of amyloid)
MERME1A001374P1	Sorting nexin-17
MERME1A001379P1	Cell division control protein 42 homolog
MERME1A001379P2	Cell division control protein 42 homolog
MERME1A001380P1	Coiled-coil domain containing 28B
MERME1A001381P1	Coiled-coil domain containing 97
MERME1A001383P1	G/T mismatch-specific thymine DNA glycosylase-like
MERME1A001383P2	G/T mismatch-specific thymine DNA glycosylase-like
MERME1A001384P1	Transcription factor HIVEP3-like
MERME1A001385P1	Elongation factor 1-beta
MERME1A001388P1	Probable 2-ketogluconate reductase
MERME1A001388P2	Probable 2-ketogluconate reductase
MERME1A001391P1	Ras homolog family member Q
MERME1A001392P1	Ras association domain family member 9
MERME1A001402P1	Epsin 1
MERME1A001402P2	Epsin 1
MERME1A001402P3	Epsin 1
MERME1A001403P1	Regulator of G protein signaling 12b
MERME1A001406P1	Complement component c3b, tandem duplicate 2
MERME1A001408P1	Aquaporin 14
MERME1A001408P2	Aquaporin 14
MERME1A001409P1	Anosmin-1
MERME1A001410P1	SWI/SNF related, matrix associated, actin dependent regulator of chromatin, subfamily a, member 5
MERME1A001412P1	Phosphodiesterase
MERME1A001427P1	glutaminase
MERME1A001427P2	glutaminase
MERME1A001427P3	glutaminase
MERME1A001428P1	Extracellular serine/threonine protein kinase FAM20C-like
MERME1A001430P1	Protein kinase C delta type
MERME1A001430P2	Protein kinase C delta type
MERME1A001432P1	Calsequestrin
MERME1A001432P2	Calsequestrin
MERME1A001434P1	Small optic lobes homolog
MERME1A001434P2	Small optic lobes homolog
MERME1A001435P1	Exonuclease 1
MERME1A001437P1	ETS variant transcription factor 4
MERME1A001437P2	ETS variant transcription factor 4
MERME1A001440P1	Cysteine rich with EGF like domains 2
MERME1A001440P2	Cysteine rich with EGF like domains 2
MERME1A001442P1	Myosin light chain kinase 2
MERME1A001442P2	Myosin light chain kinase 2
MERME1A001443P1	TBC1 domain family member 24
MERME1A001446P1	Tissue factor pathway inhibitor
MERME1A001446P2	Tissue factor pathway inhibitor
MERME1A001452P1	Activating transcription factor 7 interacting protein
MERME1A001452P2	ATF7-interacting protein protein binding domain-containing protein
MERME1A001452P3	ATF7-interacting protein protein binding domain-containing protein
MERME1A001452P4	Activating transcription factor 7 interacting protein
MERME1A001455P1	DENN domain containing 4B
MERME1A001457P1	Connector enhancer of kinase suppressor of ras 2-like
MERME1A001457P2	Connector enhancer of kinase suppressor of ras 2-like
MERME1A001459P1	Vacuolar protein sorting-associated protein 26B-like
MERME1A001460P1	H15 domain-containing protein
MERME1A001461P1	Novel immune-type receptor 12
MERME1A001463P1	Calcium binding protein 39
MERME1A001464P1	5-hydroxytryptamine receptor 3A-like
MERME1A001471P1	Aldo-keto reductase family 1, member B1 (aldose reductase), tandem duplicate 1
MERME1A001473P1	Pseudouridine synthase 1
MERME1A001473P2	Pseudouridine synthase 1
MERME1A001476P1	RNA helicase
MERME1A001477P1	SLAIN motif-containing protein-like
MERME1A001479P1	KH domain-containing, RNA-binding, signal transduction-associated protein 1-like
MERME1A001480P1	DnaJ homolog subfamily C member 5-like
MERME1A001481P1	ADAMTS-like protein 2
MERME1A001484P1	Inverted formin, FH2 and WH2 domain containing
MERME1A001484P2	Inverted formin 2
MERME1A001485P1	ADAM metallopeptidase with thrombospondin type 1 motif 5
MERME1A001486P1	Endothelial cell adhesion molecule a
MERME1A001490P1	Voltage-dependent L-type calcium channel subunit alpha
MERME1A001490P2	Voltage-dependent L-type calcium channel subunit alpha
MERME1A001490P3	Voltage-dependent L-type calcium channel subunit alpha
MERME1A001490P4	Voltage-dependent L-type calcium channel subunit alpha
MERME1A001492P1	Cathepsin B
MERME1A001494P1	Adaptor related protein complex 5 subunit zeta 1
MERME1A001495P1	Forkhead box I2
MERME1A001496P1	Junctophilin
MERME1A001497P1	Integral membrane protein GPR175
MERME1A001499P1	Zinc finger protein 217
MERME1A001503P1	Potassium voltage-gated channel interacting protein 1
MERME1A001503P2	Potassium voltage-gated channel interacting protein 1
MERME1A001503P3	Potassium voltage-gated channel interacting protein 1
MERME1A001506P1	Autophagy-related protein 101
MERME1A001506P2	Autophagy-related protein 101
MERME1A001511P1	Angiopoietin 1
MERME1A001512P1	C2H2-type domain-containing protein
MERME1A001513P1	Sodium channel protein
MERME1A001517P1	UBX domain protein 1
MERME1A001517P2	UBX domain protein 1
MERME1A001520P1	Matrilin 1
MERME1A001522P1	Rhophilin associated tail protein 1 like
MERME1A001522P2	Rhophilin associated tail protein 1 like
MERME1A001523P1	Transmembrane protein 179B
MERME1A001527P1	SRY-box containing gene 3
MERME1A001528P1	Solute carrier family 12 member 2
MERME1A001529P1	Guanidinoacetate N-methyltransferase
MERME1A001531P1	Mitochondrial ribosomal protein L1
MERME1A001531P2	Mitochondrial ribosomal protein L1
MERME1A001532P1	Peptidylprolyl isomerase D
MERME1A001533P1	Transgelin 3b
MERME1A001534P1	Metaxin
MERME1A001535P1	G-protein coupled receptors family 1 profile domain-containing protein
MERME1A001536P1	Aspartate beta-hydroxylase domain containing 2
MERME1A001537P1	Cytochrome P450, family 2, subfamily P, polypeptide 6
MERME1A001542P1	Jumonji domain containing 1C
MERME1A001542P2	Jumonji domain containing 1C
MERME1A001542P3	Jumonji domain containing 1C
MERME1A001542P4	Jumonji domain containing 1C
MERME1A001542P5	Jumonji domain containing 1C
MERME1A001543P1	Beta-1,4-glucuronyltransferase 1
MERME1A001544P1	Bone morphogenetic protein 2
MERME1A001545P1	ERCC excision repair 6, chromatin remodeling factor
MERME1A001546P1	Mitochondrial ribosomal protein L53
MERME1A001548P1	Immunoglobulin subtype domain-containing protein
MERME1A001550P1	HECT domain-containing protein
MERME1A001553P1	Trafficking kinesin-binding protein 1-like
MERME1A001553P2	Trafficking kinesin protein 1
MERME1A001554P1	Somatostatin receptor type 5
MERME1A001555P1	RING-type E3 ubiquitin transferase
MERME1A001556P1	Transmembrane 4 L six family member 5
MERME1A001557P1	Scavenger receptor class A member 3
MERME1A001559P1	Interferon-induced, double-stranded RNA-activated protein kinase-like
MERME1A001559P2	Interferon-induced, double-stranded RNA-activated protein kinase-like
MERME1A001562P1	Conserved oligomeric Golgi complex subunit 3
MERME1A001563P1	Mitochondrial ribosomal protein S11
MERME1A001564P1	Heterogeneous nuclear ribonucleoprotein L like
MERME1A001566P1	Rho-related GTP-binding protein RhoA-B
MERME1A001568P1	Adaptor related protein complex 1 associated regulatory protein
MERME1A001568P2	Adaptor related protein complex 1 associated regulatory protein
MERME1A001569P1	Vitronectin b
MERME1A001571P1	Transmembrane emp24 domain-containing protein 7-like
MERME1A001572P1	Aspartyl-tRNA synthetase 2, mitochondrial
MERME1A001573P1	Charged multivesicular body protein 4b
MERME1A001574P1	F-box protein 46
MERME1A001575P1	Neurosecretory protein VGF
MERME1A001580P1	Glutamate receptor, ionotropic, AMPA 1a
MERME1A001580P2	Glutamate receptor, ionotropic, AMPA 1a
MERME1A001580P3	Glutamate receptor, ionotropic, AMPA 1a
MERME1A001580P4	Glutamate receptor, ionotropic, AMPA 1a
MERME1A001580P5	Glutamate receptor, ionotropic, AMPA 1a
MERME1A001582P1	Catenin beta interacting protein 1
MERME1A001582P2	Catenin beta interacting protein 1
MERME1A001585P1	Cholinergic receptor, nicotinic, alpha 11
MERME1A001585P2	Cholinergic receptor, nicotinic, alpha 11
MERME1A001588P1	Proheparin-binding EGF-like growth factor
MERME1A001588P2	Proheparin-binding EGF-like growth factor
MERME1A001590P1	Multiple PDZ domain crumbs cell polarity complex component
MERME1A001590P2	Multiple PDZ domain protein-like
MERME1A001595P1	Gamma-aminobutyric acid receptor subunit alpha-2
MERME1A001595P2	Gamma-aminobutyric acid receptor subunit alpha-2
MERME1A001599P1	Leucine-rich PPR-motif containing
MERME1A001601P1	YqaJ viral recombinase domain-containing protein
MERME1A001603P1	calcium/calmodulin-dependent protein kinase
MERME1A001605P1	Claudin-3
MERME1A001607P1	GPALPP motifs-containing protein 1
MERME1A001607P2	GPALPP motifs-containing protein 1
MERME1A001609P1	Pro-interleukin-16 isoform X1
MERME1A001609P2	Pro-interleukin-16 isoform X1
MERME1A001615P1	NACHT, LRR and PYD domains-containing protein 12-like
MERME1A001615P2	NACHT, LRR and PYD domains-containing protein 12-like
MERME1A001615P3	NACHT, LRR and PYD domains-containing protein 12-like
MERME1A001615P4	NACHT, LRR and PYD domains-containing protein 12-like
MERME1A001615P5	NACHT, LRR and PYD domains-containing protein 12-like
MERME1A001615P6	NACHT, LRR and PYD domains-containing protein 12-like
MERME1A001618P1	Coiled-coil domain containing 73
MERME1A001623P1	SRC kinase signaling inhibitor 1
MERME1A001623P2	SRC kinase signaling inhibitor 1
MERME1A001623P3	SRC kinase signaling inhibitor 1
MERME1A001623P4	SRC kinase signaling inhibitor 1
MERME1A001625P1	Rho guanine nucleotide exchange factor 28-like
MERME1A001625P2	Rho guanine nucleotide exchange factor 28-like
MERME1A001627P1	Multiple C2 and transmembrane domain-containing protein 2-like
MERME1A001627P2	Multiple C2 and transmembrane domain-containing protein 2-like
MERME1A001631P1	Transcriptional enhancer factor TEF-5
MERME1A001631P2	Transcriptional enhancer factor TEF-5
MERME1A001631P3	Transcriptional enhancer factor TEF-5
MERME1A001635P1	Serine/threonine-protein kinase 35-like
MERME1A001636P1	SLIT-ROBO Rho GTPase-activating protein 3-like
MERME1A001637P1	Cholesterol 25-hydroxylase like 2
MERME1A001638P1	Rieske (Fe-S) domain containing
MERME1A001639P1	DnaJ homolog subfamily C member 10
MERME1A001645P1	BRO1 domain-containing protein BROX
MERME1A001648P1	Ubiquitin carboxyl-terminal hydrolase
MERME1A001648P2	Ubiquitin carboxyl-terminal hydrolase
MERME1A001648P3	Ubiquitin carboxyl-terminal hydrolase
MERME1A001650P1	Activated leukocyte cell adhesion molecule b
MERME1A001650P2	CD166 antigen homolog
MERME1A001655P1	F-box and leucine-rich repeat protein 13
MERME1A001655P2	F-box and leucine-rich repeat protein 13
MERME1A001656P1	Voltage-dependent P/Q-type calcium channel subunit alpha-1A Brain calcium channel I
MERME1A001658P1	Speckle type BTB/POZ protein like
MERME1A001660P1	polynucleotide adenylyltransferase
MERME1A001660P2	polynucleotide adenylyltransferase
MERME1A001661P1	SREBP regulating gene protein
MERME1A001662P1	cAMP-dependent protein kinase catalytic subunit PRKX
MERME1A001663P1	Selenoprotein U1b
MERME1A001669P1	Proteasome subunit beta
MERME1A001669P2	Proteasome subunit beta
MERME1A001669P3	Proteasome subunit beta
MERME1A001669P4	Proteasome subunit beta
MERME1A001669P5	Proteasome subunit beta
MERME1A001673P1	TNF receptor-associated factor 3 interacting protein 1
MERME1A001673P2	TNF receptor-associated factor 3 interacting protein 1
MERME1A001673P3	TNF receptor-associated factor 3 interacting protein 1
MERME1A001673P4	TNF receptor-associated factor 3 interacting protein 1
MERME1A001675P1	Pre-mRNA-splicing factor SPF27
MERME1A001676P1	Gastrulation brain homeobox 2
MERME1A001679P1	Cytotoxic and regulatory T cell molecule
MERME1A001679P2	Cytotoxic and regulatory T cell molecule
MERME1A001679P3	Cytotoxic and regulatory T cell molecule
MERME1A001681P1	Ribosomal protein L18e/L15P domain-containing protein
MERME1A001683P1	Calsyntenin 3
MERME1A001685P1	Cartilage intermediate layer protein, nucleotide pyrophosphohydrolase
MERME1A001685P2	Cartilage intermediate layer protein, nucleotide pyrophosphohydrolase
MERME1A001690P1	AT hook containing transcription factor 1
MERME1A001690P2	AT hook containing transcription factor 1
MERME1A001694P1	[phosphatase 2A protein]-leucine-carboxy methyltransferase
MERME1A001695P1	Meteorin, glial cell differentiation regulator
MERME1A001701P1	V-myc myelocytomatosis viral oncogene homolog 1, lung carcinoma derived (Avian) a
MERME1A001703P1	Circadian-associated transcriptional repressor ChIP-derived repressor of network oscillator
MERME1A001705P1	Testis-expressed protein 36
MERME1A001705P2	Testis-expressed protein 36
MERME1A001707P1	Anti-Mullerian hormone
MERME1A001707P2	Anti-Mullerian hormone
MERME1A001710P1	Kinase
MERME1A001710P2	Kinase
MERME1A001712P2	C-C motif chemokine
MERME1A001713P1	Somatomedin B and thrombospondin type 1 domain containing
MERME1A001715P1	Claudin
MERME1A001716P1	Progesterone receptor membrane component 1
MERME1A001717P1	Mex-3 RNA binding family member B
MERME1A001719P1	ATP-dependent RNA helicase
MERME1A001721P1	Catenin beta like 1
MERME1A001724P1	WSC domain containing 2
MERME1A001725P1	Retinitis pigmentosa 1-like 1 protein
MERME1A001726P1	Golgi phosphoprotein 3
MERME1A001728P1	Cadherin 20
MERME1A001730P1	Potassium voltage-gated channel subfamily G member 3-like
MERME1A001731P1	Crumbs cell polarity complex component 2
MERME1A001734P1	Zinc-binding protein A33
MERME1A001734P2	Zinc-binding protein A33
MERME1A001736P1	Lysosomal amino acid transporter 1 homolog
MERME1A001737P1	Potassium intermediate/small conductance calcium-activated channel, subfamily N, member 1a
MERME1A001745P1	Rap guanine nucleotide exchange factor (GEF) 2
MERME1A001745P2	Rap guanine nucleotide exchange factor (GEF) 2
MERME1A001745P3	Rap guanine nucleotide exchange factor (GEF) 2
MERME1A001745P4	Rap guanine nucleotide exchange factor (GEF) 2
MERME1A001747P1	Nuclear factor related to kappaB binding protein
MERME1A001748P1	Protein phosphatase 1 regulatory inhibitor subunit 2
MERME1A001751P1	BCL2/adenovirus E1B 19 kDa protein-interacting protein 3-like
MERME1A001754P1	Capping protein regulator and myosin 1 linker 3
MERME1A001754P2	Capping protein regulator and myosin 1 linker 3
MERME1A001755P1	Methylated-DNA--protein-cysteine methyltransferase
MERME1A001758P1	Semaphorin 5B
MERME1A001760P1	Holocarboxylase synthetase
MERME1A001760P2	Holocarboxylase synthetase
MERME1A001762P1	Golgin subfamily A member 6-like protein 22 isoform X2
MERME1A001762P2	Golgin subfamily A member 6-like protein 22 isoform X2
MERME1A001763P1	INSM transcriptional repressor 2
MERME1A001764P1	tRNA-dihydrouridine synthase
MERME1A001765P1	Very-long-chain (3R)-3-hydroxyacyl-CoA dehydratase
MERME1A001766P1	Phospholipase B1, membrane-associated
MERME1A001767P1	NAD(P)H oxidase (H2O2-forming)
MERME1A001768P1	Homeobox protein HoxD12aa
MERME1A001770P1	Ras association domain family member 1
MERME1A001771P1	Ras homolog family member Ub
MERME1A001774P1	6-phosphofructo-2-kinase/fructose-2,6-biphosphatase 3
MERME1A001774P2	6-phosphofructo-2-kinase/fructose-2,6-biphosphatase 3
MERME1A001774P3	6-phosphofructo-2-kinase/fructose-2,6-biphosphatase 3
MERME1A001775P1	PiggyBac transposable element-derived protein 4-like
MERME1A001776P1	MICOS complex subunit
MERME1A001779P1	Growth hormone releasing hormone
MERME1A001780P1	Staphylococcal nuclease domain-containing protein
MERME1A001782P1	5'-3' exoribonuclease
MERME1A001782P2	5'-3' exoribonuclease
MERME1A001783P1	Serine incorporator 4
MERME1A001784P1	Calcium voltage-gated channel auxiliary subunit gamma 5
MERME1A001787P1	Potassium voltage-gated channel subfamily H member 2
MERME1A001788P1	Inhibin beta B chain
MERME1A001792P1	Cordon-bleu WH2 repeat protein
MERME1A001792P2	Cordon-bleu WH2 repeat protein
MERME1A001792P3	Cordon-bleu WH2 repeat protein
MERME1A001792P4	Cordon-bleu WH2 repeat protein
MERME1A001797P1	Programmed cell death 6 interacting protein
MERME1A001797P2	Programmed cell death 6 interacting protein
MERME1A001797P3	Programmed cell death 6 interacting protein
MERME1A001797P4	Programmed cell death 6 interacting protein
MERME1A001800P1	Zinc finger protein 420
MERME1A001801P1	Exocyst complex component 3
MERME1A001802P1	Immediate early response 5
MERME1A001804P1	Glutamine amidotransferase like class 1 domain containing 3A
MERME1A001805P1	Isocitrate dehydrogenase [NAD] subunit, mitochondrial
MERME1A001806P1	Sterile alpha motif domain-containing protein 3-like
MERME1A001807P1	Ezrin b
MERME1A001810P1	Transcript variant X29
MERME1A001810P2	Transcript variant X27
MERME1A001810P3	Transcript variant X32
MERME1A001811P1	Beta-1,4-galactosyltransferase
MERME1A001812P1	Peripherin
MERME1A001814P1	SERTA domain-containing protein
MERME1A001815P1	Hypoxanthine phosphoribosyltransferase
MERME1A001817P1	Nei like DNA glycosylase 1
MERME1A001819P1	Transportin 2
MERME1A001819P2	Transportin 2
MERME1A001821P1	ArfGAP with SH3 domain, ankyrin repeat and PH domain 3
MERME1A001823P1	Transcription factor ETV7
MERME1A001824P1	Agmatine ureohydrolase (agmatinase)
MERME1A001825P1	Cell division cycle 5 like
MERME1A001828P1	Sortilin-related VPS10 domain containing receptor 2
MERME1A001828P2	Sortilin-related VPS10 domain containing receptor 2
MERME1A001828P3	Sortilin-related VPS10 domain containing receptor 2
MERME1A001831P1	Voltage-dependent T-type calcium channel subunit alpha
MERME1A001831P2	Voltage-dependent T-type calcium channel subunit alpha
MERME1A001832P1	Chromodomain Y like
MERME1A001834P1	Glycosyltransferase 8 domain containing 1
MERME1A001834P2	Glycosyltransferase 8 domain containing 1
MERME1A001840P1	DFDF domain-containing protein
MERME1A001840P4	Protein LSM14-like protein B Protein FAM61B-like protein RNA-associated protein 55B
MERME1A001842P1	Fibronectin type III domain containing 7
MERME1A001844P1	Golgi brefeldin A resistant guanine nucleotide exchange factor 1
MERME1A001844P2	Golgi brefeldin A resistant guanine nucleotide exchange factor 1
MERME1A001846P1	Leucine zipper protein 2
MERME1A001847P1	Reverse transcriptase domain-containing protein
MERME1A001852P1	Signal-induced proliferation-associated protein 1-like isoform X1
MERME1A001855P1	Ring finger protein 220a
MERME1A001855P2	Ring finger protein 220a
MERME1A001855P3	Ring finger protein 220a
MERME1A001856P1	Ubiquitin conjugating enzyme E2 J1
MERME1A001858P1	Sodium channel, voltage-gated, type I, beta a
MERME1A001858P2	Sodium channel subunit beta-3
MERME1A001860P1	small monomeric GTPase
MERME1A001862P1	Serine/arginine repetitive matrix 4
MERME1A001862P2	Serine/arginine repetitive matrix 4
MERME1A001866P1	Heat shock protein family B (small) member 7
MERME1A001866P2	Heat shock protein family B (small) member 7
MERME1A001867P1	Adipocyte plasma membrane-associated protein
MERME1A001869P1	Pecanex 2
MERME1A001869P2	Pecanex 2
MERME1A001871P1	Cholinergic receptor nicotinic delta subunit
MERME1A001871P2	Cholinergic receptor nicotinic delta subunit
MERME1A001874P1	Nicotinate phosphoribosyltransferase
MERME1A001874P2	Nicotinate phosphoribosyltransferase
MERME1A001875P1	Leucine rich repeat and fibronectin type III domain containing 2
MERME1A001878P1	Rap guanine nucleotide exchange factor (GEF) 5a
MERME1A001878P2	Rap guanine nucleotide exchange factor (GEF) 5a
MERME1A001879P1	Membrane palmitoylated protein 5
MERME1A001880P1	5-hydroxytryptamine receptor 1A-beta
MERME1A001881P1	Delta-aminolevulinic acid dehydratase
MERME1A001882P1	NACHT, LRR and PYD domains-containing protein 12-like
MERME1A001883P1	APAF1 interacting protein (Fragment)
MERME1A001884P1	Prolyl endopeptidase
MERME1A001888P1	6-phosphofructo-2-kinase/fructose-2,6-biphosphatase 4a
MERME1A001888P2	6-phosphofructo-2-kinase/fructose-2,6-biphosphatase 4a
MERME1A001888P3	6-phosphofructo-2-kinase/fructose-2,6-biphosphatase 4a
MERME1A001892P1	Nuclear receptor binding factor 2
MERME1A001892P2	Nuclear receptor binding factor 2
MERME1A001893P1	C2H2-type domain-containing protein
MERME1A001894P1	Interferon lambda receptor 1-like
MERME1A001895P1	gamma-butyrobetaine dioxygenase
MERME1A001897P1	Ca2+-dependent activator protein for secretion a
MERME1A001897P2	Ca2+-dependent activator protein for secretion a
MERME1A001898P1	TRPM8 channel-associated factor homolog
MERME1A001899P1	Peroxiredoxin-6
MERME1A001900P1	SAM pointed domain containing ETS transcription factor
MERME1A001903P1	Trace amine-associated receptor 13c-like
MERME1A001904P1	Poly(A) binding protein interacting protein 2
MERME1A001907P1	ubiquitinyl hydrolase 1
MERME1A001907P2	ubiquitinyl hydrolase 1
MERME1A001908P1	Sortilin related VPS10 domain containing receptor 3b
MERME1A001909P1	Transcription elongation factor spt6
MERME1A001910P1	V-type proton ATPase subunit F
MERME1A001913P1	Anoctamin
MERME1A001913P2	Anoctamin
MERME1A001914P1	Apelin receptor a
MERME1A001915P1	Heat shock protein 4b
MERME1A001918P1	COBW domain containing
MERME1A001919P1	Purine nucleoside phosphorylase
MERME1A001920P1	EH domain-binding protein 1-like protein 1
MERME1A001923P1	Serine and arginine rich splicing factor 3
MERME1A001923P2	Serine and arginine rich splicing factor 3
MERME1A001924P1	Serine/threonine-protein phosphatase
MERME1A001925P1	Ankyrin repeat domain 63
MERME1A001926P1	DEP domain containing MTOR-interacting protein
MERME1A001928P1	Nuclear transcription factor Y subunit beta
MERME1A001930P1	Microtubule cross-linking factor 1
MERME1A001930P2	Microtubule cross-linking factor 1
MERME1A001934P1	Growth factor receptor-bound protein 10-like
MERME1A001934P2	Growth factor receptor-bound protein 10-like
MERME1A001934P3	Growth factor receptor-bound protein 10-like
MERME1A001934P4	Growth factor receptor-bound protein 10a
MERME1A001939P1	Solute carrier family 22 member 5
MERME1A001942P1	Solute carrier family 13 member 5a
MERME1A001945P1	Zinc finger protein 646
MERME1A001949P1	Immunoglobulin subtype domain-containing protein
MERME1A001949P2	Immunoglobulin subtype domain-containing protein
MERME1A001949P3	Immunoglobulin subtype domain-containing protein
MERME1A001952P1	Src homology 2 domain containing transforming protein D, b
MERME1A001952P2	Src homology 2 domain containing transforming protein D, b
MERME1A001952P3	Src homology 2 domain containing transforming protein D, b
MERME1A001953P1	Guanine nucleotide exchange C9orf72 homolog
MERME1A001955P1	AT-rich interactive domain-containing protein 5A-like
MERME1A001955P2	AT-rich interactive domain-containing protein 5A-like
MERME1A001959P1	Teashirt zinc finger homeobox 3a
MERME1A001961P1	G-protein coupled receptors family 1 profile domain-containing protein
MERME1A001965P1	TLE family member 5, transcriptional modulator
MERME1A001965P2	TLE family member 5, transcriptional modulator
MERME1A001967P1	Snail family zinc finger 1a
MERME1A001969P1	Major histocompatibility complex class I-related gene protein-like
MERME1A001975P1	Myosin heavy chain 11
MERME1A001975P2	Myosin heavy chain 11
MERME1A001975P3	Myosin heavy chain 11
MERME1A001975P4	Myosin heavy chain 11
MERME1A001979P1	cAMP responsive element binding protein 5
MERME1A001979P2	Cyclic AMP-responsive element-binding protein 5
MERME1A001979P3	Cyclic AMP-responsive element-binding protein 5
MERME1A001979P4	cAMP responsive element binding protein 5
MERME1A001980P1	Uridine-cytidine kinase
MERME1A001981P1	Bloom syndrome
MERME1A001989P1	Cardiomyopathy-associated protein 5-like
MERME1A001989P2	Cardiomyopathy-associated protein 5-like
MERME1A001989P3	Cardiomyopathy associated 5
MERME1A001989P4	Cardiomyopathy-associated protein 5-like
MERME1A001989P5	Cardiomyopathy associated 5
MERME1A001989P6	Cardiomyopathy-associated protein 5-like
MERME1A001989P7	Cardiomyopathy-associated protein 5-like
MERME1A001989P8	Cardiomyopathy associated 5
MERME1A001991P1	DNA replication licensing factor MCM7
MERME1A001991P2	DNA replication licensing factor MCM7
MERME1A001995P1	Cyclin I
MERME1A001996P1	Regulator of G-protein signaling 5-like
MERME1A001997P1	Proteasome activator subunit 1
MERME1A001998P1	Nuclear transport factor 2 like export factor 2
MERME1A002001P1	Pleckstrin homology domain-containing family A member 1-like
MERME1A002001P2	Pleckstrin homology domain-containing family A member 1-like
MERME1A002001P3	Pleckstrin homology domain-containing family A member 1-like
MERME1A002004P1	Minamoto
MERME1A002004P2	Minamoto
MERME1A002005P1	Two pore segment channel 3
MERME1A002006P1	Zinc finger and BTB domain containing 3
MERME1A002007P1	Metalloproteinase inhibitor 2-like
MERME1A002008P1	Anamorsin
MERME1A002012P1	Mannose receptor, C type 2
MERME1A002012P2	Mannose receptor, C type 2
MERME1A002012P3	Mannose receptor, C type 2
MERME1A002013P1	T-box transcription factor 10
MERME1A002014P1	Nanos C2HC-type zinc finger 1
MERME1A002016P1	Mitogen-activated protein kinase kinase 4b
MERME1A002016P2	Mitogen-activated protein kinase kinase 4b
MERME1A002018P1	Gamma-synuclein
MERME1A002020P1	Potassium voltage-gated channel subfamily H member 5
MERME1A002020P2	Potassium voltage-gated channel, subfamily H (Eag-related), member 5b (Fragment)
MERME1A002023P1	Peroxisome proliferator-activated receptor gamma, coactivator 1 beta
MERME1A002024P1	Carbamoyl-phosphate synthetase 2, aspartate transcarbamylase, and dihydroorotase
MERME1A002025P1	Interferon regulatory factor 4a
MERME1A002026P1	Laminin, beta 1a
MERME1A002029P1	Complement C8 gamma chain
MERME1A002030P1	exo-alpha-sialidase
MERME1A002034P1	Neuregulin 1
MERME1A002034P2	Neuregulin 1
MERME1A002035P1	Metalloendopeptidase
MERME1A002036P1	Zinc finger FYVE domain-containing protein 1-like
MERME1A002037P1	Sulfotransferase
MERME1A002038P1	Protein kinase domain-containing protein
MERME1A002039P1	SLAIN motif family member 2
MERME1A002041P1	78 kDa glucose-regulated protein
MERME1A002042P1	Interferon-inducible GTPase 5-like
MERME1A002043P1	Inhibitory synaptic factor 2A
MERME1A002045P1	Tudor domain containing 9
MERME1A002049P1	Transmembrane protein 57a
MERME1A002049P2	Transmembrane protein 57a
MERME1A002051P1	NADPH oxidase organizer 1
MERME1A002052P1	Eomesodermin
MERME1A002054P1	Glycine receptor, alpha 4b
MERME1A002058P1	MAM domain-containing protein
MERME1A002061P1	Probable methyltransferase TARBP1
MERME1A002061P2	Probable methyltransferase TARBP1
MERME1A002062P1	VPS33B late endosome and lysosome associated
MERME1A002065P1	Potassium channel tetramerization domain containing 15
MERME1A002065P2	Potassium channel tetramerization domain containing 15
MERME1A002067P1	Delta-like 4 (Drosophila)
MERME1A002067P2	Delta-like 4 (Drosophila)
MERME1A002069P1	Interferon regulatory factor 3
MERME1A002069P2	Interferon regulatory factor 3
MERME1A002070P1	Netrin receptor UNC5
MERME1A002072P1	Cell adhesion molecule 1a
MERME1A002072P2	Cell adhesion molecule 1a
MERME1A002073P1	Ring finger protein 175
MERME1A002076P1	Hypoxanthine phosphoribosyltransferase
MERME1A002076P2	Hypoxanthine phosphoribosyltransferase
MERME1A002078P1	L-serine ammonia-lyase
MERME1A002079P1	Cytochrome P450, family 4, subfamily V, polypeptide 8
MERME1A002080P1	Prostaglandin E receptor 4 (subtype EP4) c
MERME1A002081P1	Voltage-gated potassium channel subunit beta-2-like isoform X2
MERME1A002084P1	Fibroblast growth factor
MERME1A002084P2	Fibroblast growth factor
MERME1A002084P3	Fibroblast growth factor
MERME1A002085P1	Trafficking regulator of GLUT4 (SLC2A4) 1
MERME1A002089P2	DNA transposase THAP9
MERME1A002091P1	CWF19 like cell cycle control factor 2
MERME1A002093P1	Cell division cycle 20
MERME1A002095P1	BTB/POZ domain-containing protein 1 isoform X2
MERME1A002095P2	BTB/POZ domain-containing protein 1-like
MERME1A002100P1	Endoglin
MERME1A002101P1	NACHT, LRR and PYD domains-containing protein 12-like
MERME1A002102P1	Phosducin
MERME1A002103P1	WD repeat domain 53
MERME1A002105P1	Arrestin C-terminal-like domain-containing protein
MERME1A002109P1	Aldehyde dehydrogenase 1 family, member A3
MERME1A002109P2	Aldehyde dehydrogenase 1 family, member A3
MERME1A002110P1	Fatty acid-binding protein, liver
MERME1A002113P1	Twisted gastrulation BMP signaling modulator 1
MERME1A002116P1	Phosphoinositide phospholipase C
MERME1A002116P2	Phosphoinositide phospholipase C
MERME1A002116P3	Phosphoinositide phospholipase C
MERME1A002119P1	CCN family member 1
MERME1A002119P2	Cysteine-rich, angiogenic inducer, 61
MERME1A002119P3	Cysteine-rich, angiogenic inducer, 61
MERME1A002122P1	Chromodomain-helicase-DNA-binding protein 9-like
MERME1A002125P1	Solute carrier family 43 member 3
MERME1A002125P2	Solute carrier family 43 member 3
MERME1A002127P1	Lysosomal-associated membrane protein 2
MERME1A002127P2	Lysosomal-associated membrane protein 2
MERME1A002128P1	Phosphoglycolate phosphatase
MERME1A002131P1	Cytochrome c oxidase subunit 5B, mitochondrial-like
MERME1A002133P1	Tetraspanin
MERME1A002133P2	Tetraspanin
MERME1A002136P1	Fibroblast growth factor
MERME1A002138P1	Splicing factor U2AF subunit
MERME1A002144P1	RNA-binding protein with serine-rich domain 1
MERME1A002144P2	RNA-binding protein with serine-rich domain 1
MERME1A002144P3	RNA-binding protein with serine-rich domain 1
MERME1A002144P4	RNA-binding protein with serine-rich domain 1
MERME1A002145P1	Reverse transcriptase domain-containing protein
MERME1A002146P1	Endonuclease/exonuclease/phosphatase family domain-containing protein 1
MERME1A002148P1	Zinc finger BED domain-containing protein 1-like
MERME1A002149P1	Zinc finger protein AEBP2
MERME1A002150P1	Myeloid-derived growth factor
MERME1A002152P1	phosphatidylinositol-3,4,5-trisphosphate 5-phosphatase
MERME1A002152P2	phosphatidylinositol-3,4,5-trisphosphate 5-phosphatase
MERME1A002153P1	Extracellular leucine rich repeat and fibronectin type III domain containing 1
MERME1A002155P1	Zinc finger protein, FOG family member 2
MERME1A002155P2	Zinc finger protein, FOG family member 2
MERME1A002157P1	Translin associated factor X interacting protein 1
MERME1A002163P1	TBC1 domain family member 8B
MERME1A002163P2	TBC1 domain family member 8B
MERME1A002163P3	TBC1 domain family member 8B
MERME1A002163P4	TBC1 domain family member 8B
MERME1A002163P5	TBC1 domain family member 8B
MERME1A002163P6	TBC1 domain family member 8B
MERME1A002164P1	Chaperonin containing TCP1 subunit 6A
MERME1A002165P1	L1 transposable element RRM domain-containing protein (Fragment)
MERME1A002167P1	Protein-serine/threonine kinase
MERME1A002168P1	Golgi apparatus protein 1
MERME1A002169P1	Proliferation-associated 2G4, a
MERME1A002170P1	Cholinergic receptor, nicotinic, beta 5a
MERME1A002171P1	Sciellin
MERME1A002173P1	Probable fibrosin-1 isoform X1
MERME1A002173P2	Autism susceptibility gene 2 protein homolog
MERME1A002175P1	Small nuclear RNA activating complex, polypeptide 4
MERME1A002175P2	Small nuclear RNA activating complex, polypeptide 4
MERME1A002176P1	Protein kinase-like domain containing
MERME1A002177P1	Gap junction protein
MERME1A002178P1	Calponin
MERME1A002179P1	Plakophilin 1
MERME1A002180P1	Anaphase-promoting complex subunit 16
MERME1A002181P1	Ess-2 splicing factor homolog
MERME1A002183P1	S100 calcium binding protein T
MERME1A002189P1	Spastin
MERME1A002193P1	Echinoderm microtubule-associated protein-like 6
MERME1A002193P2	Echinoderm microtubule-associated protein-like 6
MERME1A002194P1	Cyclin-dependent kinase 4 inhibitor B
MERME1A002196P1	FHF complex subunit HOOK-interacting protein C-terminal domain-containing protein
MERME1A002197P1	Glutaredoxin-related protein 5, mitochondrial-like
MERME1A002198P1	Proteasome subunit beta
MERME1A002199P1	Transposase domain-containing protein
MERME1A002201P1	Rho guanine nucleotide exchange factor 33
MERME1A002201P2	Rho guanine nucleotide exchange factor (GEF) 33
MERME1A002202P1	Elongin B
MERME1A002206P1	RNA-binding protein 42
MERME1A002206P2	RNA-binding protein 42
MERME1A002211P1	Sterile alpha motif domain containing 8
MERME1A002212P1	Spindle and kinetochore-associated protein 3
MERME1A002215P1	Acidic leucine-rich nuclear phosphoprotein 32 family member
MERME1A002215P2	Acidic leucine-rich nuclear phosphoprotein 32 family member
MERME1A002215P3	Acidic leucine-rich nuclear phosphoprotein 32 family member
MERME1A002216P1	Ring finger protein 26
MERME1A002219P1	Neuropilin
MERME1A002219P2	Neuropilin
MERME1A002223P1	Parvin beta
MERME1A002223P2	Parvin beta
MERME1A002223P3	Parvin beta
MERME1A002225P1	Bulb-type lectin domain-containing protein
MERME1A002225P2	Bulb-type lectin domain-containing protein
MERME1A002228P1	Solute carrier family 16 member 9
MERME1A002228P2	Solute carrier family 16 member 9
MERME1A002229P1	XIAP associated factor 1
MERME1A002231P1	Potassium channel domain-containing protein
MERME1A002231P2	Potassium channel, subfamily K, member 17
MERME1A002234P1	Chloride channel protein
MERME1A002234P2	Chloride channel protein
MERME1A002236P1	Cytochrome P450, family 3, subfamily A, polypeptide 65
MERME1A002238P1	Serine peptidase inhibitor, Kunitz type 1 a
MERME1A002238P2	Kunitz-type protease inhibitor 1
MERME1A002239P1	calcium/calmodulin-dependent protein kinase
MERME1A002241P1	Zinc finger protein 438
MERME1A002241P2	Zinc finger protein 438
MERME1A002243P1	Gamma-crystallin M3-like
MERME1A002245P1	R-spondin 1
MERME1A002248P1	Dystroglycan 1
MERME1A002251P1	Aminopeptidase
MERME1A002251P2	Aminopeptidase
MERME1A002254P1	Protein kinase domain-containing protein
MERME1A002256P1	Forkhead box J3
MERME1A002256P2	Forkhead box J3
MERME1A002257P1	Fibronectin type-III domain-containing protein
MERME1A002260P1	NACHT, LRR and PYD domains-containing protein 12-like
MERME1A002260P2	NACHT, LRR and PYD domains-containing protein 12-like
MERME1A002263P1	Casein kinase II subunit alpha
MERME1A002264P1	Mitochondrial ribosomal protein S14
MERME1A002269P1	Cilia and flagella associated protein 77
MERME1A002269P2	Cilia and flagella associated protein 77
MERME1A002269P3	Cilia and flagella associated protein 77
MERME1A002269P4	Cilia and flagella associated protein 77
MERME1A002269P5	Cilia and flagella associated protein 77
MERME1A002270P1	Insulin-like growth factor-binding protein 5
MERME1A002274P1	Claudin
MERME1A002278P1	Serine/threonine-protein phosphatase 6 regulatory subunit 3 SAPS domain family member 3
MERME1A002278P2	Serine/threonine-protein phosphatase 6 regulatory subunit 3 SAPS domain family member 3
MERME1A002278P3	Serine/threonine-protein phosphatase 6 regulatory subunit 3 SAPS domain family member 3
MERME1A002283P1	Serine/threonine-protein kinase
MERME1A002283P2	Serine/threonine-protein kinase
MERME1A002283P3	Serine/threonine-protein kinase
MERME1A002284P1	THAP-type domain-containing protein
MERME1A002290P2	Ubiquitin-like protease family profile domain-containing protein
MERME1A002291P1	Homeobox protein not2
MERME1A002293P1	Iroquois-class homeodomain protein irx-4-like
MERME1A002295P1	Serine/threonine protein phosphatase 2A regulatory subunit
MERME1A002295P2	Serine/threonine protein phosphatase 2A regulatory subunit
MERME1A002298P1	Suppressor of cytokine signaling 9
MERME1A002305P1	NACHT, LRR and PYD domains-containing protein 12-like
MERME1A002305P2	NACHT, LRR and PYD domains-containing protein 12-like
MERME1A002305P3	NACHT, LRR and PYD domains-containing protein 12-like
MERME1A002306P1	Dopamine beta-hydroxylase
MERME1A002309P1	COP1 E3 ubiquitin ligase
MERME1A002309P2	COP1 E3 ubiquitin ligase
MERME1A002309P3	COP1 E3 ubiquitin ligase
MERME1A002310P1	Phosphoglucomutase 1
MERME1A002312P1	protein-tyrosine-phosphatase
MERME1A002314P1	Zona pellucida-like domain-containing protein 1
MERME1A002315P1	deoxyribose-phosphate aldolase
MERME1A002317P1	RNA binding protein fox-1 homolog
MERME1A002317P2	RNA binding protein fox-1 homolog
MERME1A002321P1	non-specific serine/threonine protein kinase
MERME1A002321P2	non-specific serine/threonine protein kinase
MERME1A002321P3	non-specific serine/threonine protein kinase
MERME1A002322P1	Myosin heavy chain 10
MERME1A002324P1	Mitotic arrest deficient 1 like 1
MERME1A002324P2	Mitotic arrest deficient 1 like 1
MERME1A002325P1	Chromosomal protein D1-like
MERME1A002328P1	Lysophospholipid acyltransferase LPCAT4
MERME1A002329P1	Transmembrane protein 14A
MERME1A002332P1	Diaphanous related formin 1
MERME1A002332P2	Diaphanous related formin 1
MERME1A002334P1	Transporter
MERME1A002335P1	Geranylgeranyl transferase type-2 subunit alpha
MERME1A002336P1	Sterile alpha motif domain containing 10b
MERME1A002337P1	Zona pellucida-like domain-containing protein 1
MERME1A002338P1	HAUS augmin like complex subunit 8
MERME1A002339P1	NACHT, LRR and PYD domains-containing protein 12-like
MERME1A002340P1	Isocitrate dehydrogenase [NADP]
MERME1A002348P1	Nuclear respiratory factor 1
MERME1A002348P2	Nuclear respiratory factor 1
MERME1A002348P3	Nuclear respiratory factor 1
MERME1A002348P4	Nuclear respiratory factor 1
MERME1A002348P5	Nuclear respiratory factor 1
MERME1A002348P6	Nuclear respiratory factor 1
MERME1A002348P7	Nuclear respiratory factor 1
MERME1A002350P1	E3 ubiquitin protein ligase
MERME1A002351P1	Kelch domain-containing protein 10-like
MERME1A002352P1	Odd-skipped related transciption factor 2
MERME1A002354P1	Protein kinase, cAMP-dependent, regulatory, type I, alpha (tissue specific extinguisher 1) a
MERME1A002354P2	Protein kinase, cAMP-dependent, regulatory, type I, alpha (tissue specific extinguisher 1) a
MERME1A002357P1	Solute carrier family 49 member 3
MERME1A002359P1	Actin-binding protein IPP-like
MERME1A002360P1	Zinc finger BED domain-containing protein 4-like
MERME1A002362P1	Proline rich 5a (renal)
MERME1A002363P1	UPAR/Ly6 domain-containing protein
MERME1A002364P1	Major facilitator superfamily domain containing 1
MERME1A002369P1	Piccolo presynaptic cytomatrix protein
MERME1A002369P2	Piccolo presynaptic cytomatrix protein
MERME1A002369P3	Piccolo presynaptic cytomatrix protein
MERME1A002369P4	Piccolo presynaptic cytomatrix protein
MERME1A002372P1	Prenylcysteine oxidase 1 like
MERME1A002373P1	Renin receptor
MERME1A002374P1	ZRAB1B, member RAS oncogene family a
MERME1A002376P1	Formiminotransferase cyclodeaminase N-terminal like
MERME1A002376P2	Formiminotransferase cyclodeaminase N-terminal like
MERME1A002380P1	Cell adhesion molecule L1 like
MERME1A002380P2	Cell adhesion molecule L1 like
MERME1A002380P3	Cell adhesion molecule L1 like
MERME1A002380P4	Cell adhesion molecule L1 like
MERME1A002384P1	Myozenin-2
MERME1A002384P2	Myozenin-2
MERME1A002384P3	Myozenin-2
MERME1A002385P1	Phosphatidylinositol 4,5-bisphosphate 5-phosphatase A
MERME1A002388P1	Ankyrin repeat and SOCS box protein 12-like
MERME1A002392P1	Serine active site containing 1
MERME1A002392P2	Serine active site containing 1
MERME1A002395P1	BZIP domain-containing protein
MERME1A002395P2	BZIP domain-containing protein
MERME1A002397P1	PiggyBac transposable element-derived protein domain-containing protein
MERME1A002398P1	Glutamine and serine rich 1
MERME1A002399P1	Forkhead box protein Q1-like
MERME1A002400P1	THAP domain-containing 3
MERME1A002401P1	Junctophilin-3
MERME1A002403P1	E3 ubiquitin-protein ligase ZFP91-like
MERME1A002404P1	Zic family member 2
MERME1A002406P1	7 transmembrane receptor domain-containing protein
MERME1A002409P1	DNA (cytosine-5-)-methyltransferase
MERME1A002409P2	DNA (cytosine-5-)-methyltransferase
MERME1A002410P1	Tesmin/TSO1-like CXC domain-containing protein
MERME1A002413P1	Protocadherin-1
MERME1A002413P2	Protocadherin-1
MERME1A002413P3	Protocadherin 1b
MERME1A002414P1	Homeobox protein aristaless-like 3 Proline-rich transcription factor ALX3
MERME1A002415P1	Ankyrin repeat and sterile alpha motif domain containing 1Ab
MERME1A002417P1	Probable nuclear hormone receptor HR38
MERME1A002418P1	TSR1 ribosome maturation factor
MERME1A002422P1	Rho GTPase activating protein 27, like
MERME1A002423P1	MAP3K12 binding inhibitory protein 1
MERME1A002425P1	Sentrin-specific protease 1-like
MERME1A002426P1	ZAD domain-containing protein
MERME1A002428P1	Coiled-coil serine-rich protein 2a
MERME1A002431P1	RNA binding motif protein 28
MERME1A002431P2	RNA binding motif protein 28
MERME1A002434P1	Wiskott-Aldrich syndrome protein family member
MERME1A002435P1	Transitional endoplasmic reticulum ATPase
MERME1A002436P1	glutathione transferase
MERME1A002438P1	Signal peptide, CUB domain and EGF like domain containing 2
MERME1A002438P2	Signal peptide, CUB domain and EGF like domain containing 2
MERME1A002439P1	Cytochrome b reductase 1
MERME1A002449P1	Lysine (K)-specific methyltransferase 2E
MERME1A002449P10	Lysine (K)-specific methyltransferase 2E
MERME1A002449P2	Lysine (K)-specific methyltransferase 2E
MERME1A002449P3	Lysine (K)-specific methyltransferase 2E
MERME1A002449P4	Lysine (K)-specific methyltransferase 2E
MERME1A002449P5	Lysine (K)-specific methyltransferase 2E
MERME1A002449P6	Myeloid/lymphoid or mixed-lineage leukemia 5 (Trithorax homolog)
MERME1A002449P7	Lysine (K)-specific methyltransferase 2E
MERME1A002449P8	Lysine (K)-specific methyltransferase 2E
MERME1A002449P9	Lysine (K)-specific methyltransferase 2E
MERME1A002450P1	BICD family-like cargo adapter 1
MERME1A002454P1	ADP-ribosylation factor-like protein 1
MERME1A002455P1	Claudin
MERME1A002456P1	Glia-derived nexin-like
MERME1A002458P1	ITPR-interacting domain-containing protein
MERME1A002459P1	Parvalbumin
MERME1A002461P1	Mitochondria-eating protein
MERME1A002461P2	Mitochondria-eating protein
MERME1A002463P1	Adipocyte plasma membrane-associated protein
MERME1A002463P2	Adipocyte plasma membrane-associated protein
MERME1A002465P1	BMP-2-inducible protein kinase isoform X1
MERME1A002465P2	BMP2 inducible kinase
MERME1A002466P1	Forkhead box B1
MERME1A002469P1	G2/M phase-specific E3 ubiquitin-protein ligase-like
MERME1A002469P2	G2/M phase-specific E3 ubiquitin-protein ligase-like
MERME1A002470P1	CDGSH iron sulfur domain 1
MERME1A002471P1	Transmembrane channel-like protein
MERME1A002472P1	Folate hydrolase 1B
MERME1A002475P1	Aquaporin-8
MERME1A002490P1	Major histocompatibility complex class I-related gene protein-like
MERME1A002490P9	Major histocompatibility complex class I-related gene protein-like
MERME1A002490P10	H-2 class I histocompatibility antigen, Q9 alpha chain-like
MERME1A002490P11	H-2 class I histocompatibility antigen, Q9 alpha chain-like
MERME1A002490P12	H-2 class I histocompatibility antigen, Q9 alpha chain-like
MERME1A002490P13	H-2 class I histocompatibility antigen, Q9 alpha chain-like
MERME1A002490P14	H-2 class I histocompatibility antigen, Q9 alpha chain-like
MERME1A002490P2	Major histocompatibility complex class I-related gene protein-like
MERME1A002490P3	H-2 class I histocompatibility antigen, Q9 alpha chain-like
MERME1A002490P4	H-2 class I histocompatibility antigen, Q9 alpha chain-like
MERME1A002490P5	H-2 class I histocompatibility antigen, Q9 alpha chain-like
MERME1A002490P6	Major histocompatibility complex class I-related gene protein-like
MERME1A002490P7	H-2 class I histocompatibility antigen, Q9 alpha chain-like
MERME1A002490P8	Major histocompatibility complex class I-related gene protein-like
MERME1A002492P1	eIF-2B GDP-GTP exchange factor subunit epsilon
MERME1A002495P1	Dynein axonemal heavy chain 5
MERME1A002495P2	Dynein axonemal heavy chain 5
MERME1A002498P1	Ubiquitously-expressed, prefoldin-like chaperone
MERME1A002498P2	Ubiquitously-expressed, prefoldin-like chaperone
MERME1A002500P1	Histone-lysine N-methyltransferase SETD7
MERME1A002500P2	Histone-lysine N-methyltransferase SETD7
MERME1A002501P1	6-phosphofructo-2-kinase/fructose-2,6-biphosphatase 1
MERME1A002502P1	DDE Tnp4 domain-containing protein
MERME1A002507P1	Ubiquitin carboxyl-terminal hydrolase CYLD
MERME1A002507P2	Ubiquitin carboxyl-terminal hydrolase CYLD
MERME1A002507P3	Ubiquitin carboxyl-terminal hydrolase CYLD
MERME1A002507P4	Ubiquitin carboxyl-terminal hydrolase CYLD
MERME1A002510P1	Palmitoyltransferase
MERME1A002510P2	Palmitoyltransferase
MERME1A002512P1	5-hydroxytryptamine receptor 7
MERME1A002512P2	5-hydroxytryptamine receptor 7
MERME1A002513P1	Histidine triad nucleotide binding protein 2
MERME1A002514P1	Repulsive guidance molecule BMP co-receptor b
MERME1A002518P2	Superoxide dismutase [Cu-Zn]
MERME1A002519P1	Poly [ADP-ribose] polymerase
MERME1A002520P1	Solute carrier family 66 member 2
MERME1A002521P1	Complement C1q tumor necrosis factor-related protein 1-like
MERME1A002522P1	PiggyBac transposable element-derived protein domain-containing protein (Fragment)
MERME1A002523P1	Ubiquitin-associated protein 1-like
MERME1A002524P1	Nuclear receptor interacting protein 1
MERME1A002526P1	Ras and Rab interactor 2
MERME1A002530P1	Transcript variant X6 (Fragment)
MERME1A002530P2	Transcript variant X3 (Fragment)
MERME1A002530P3	Ankyrin 1, erythrocytic a
MERME1A002531P1	Collectin-12
MERME1A002532P1	Krueppel-like factor 13
MERME1A002533P1	Proline-rich transmembrane protein 4
MERME1A002535P1	Proline rich coiled-coil 1
MERME1A002536P1	Regulator of G protein signaling 13
MERME1A002539P1	Transmembrane protein 233
MERME1A002539P2	Transmembrane protein 233
MERME1A002540P1	Serine arginine-rich splicing factor 4-like isoform X14
MERME1A002542P1	Leucine rich repeat containing 3
MERME1A002544P1	4-hydroxyphenylpyruvate dioxygenase
MERME1A002545P1	Gustatory receptor clone PTE03
MERME1A002547P1	Phosphoinositide-3-kinase, regulatory subunit 5
MERME1A002554P1	COMM domain-containing protein 3
MERME1A002555P1	Calsenilin
MERME1A002556P1	PDZ domain-containing protein
MERME1A002557P1	DUF6729 domain-containing protein (Fragment)
MERME1A002558P1	Cytochrome c oxidase subunit
MERME1A002561P1	39S ribosomal protein L35, mitochondrial
MERME1A002561P2	39S ribosomal protein L35, mitochondrial
MERME1A002562P1	Ectopic P-granules autophagy protein 5 homolog (C. elegans)
MERME1A002565P1	Clusterin
MERME1A002567P1	Endonuclease domain-containing 1 protein-like
MERME1A002569P1	Glutamate-rich protein 1
MERME1A002569P2	Glutamate-rich protein 1
MERME1A002571P1	Extended synaptotagmin-like protein 2a
MERME1A002571P2	Extended synaptotagmin-like protein 2a
MERME1A002572P1	La ribonucleoprotein 4Aa
MERME1A002573P1	Myristoylated alanine-rich protein kinase C substrate b
MERME1A002574P1	Cysteine-rich protein 1
MERME1A002575P1	NCK interacting protein with SH3 domain
MERME1A002576P1	Mitochondrial import inner membrane translocase subunit
MERME1A002578P1	SIL1 nucleotide exchange factor
MERME1A002579P1	small monomeric GTPase
MERME1A002580P1	6-phosphogluconate dehydrogenase, decarboxylating
MERME1A002581P1	NACHT domain-containing protein
MERME1A002585P1	Kinesin family member 26Aa
MERME1A002585P2	Kinesin family member 26Aa
MERME1A002585P3	Kinesin family member 26Aa
MERME1A002587P1	Transporter
MERME1A002591P1	Apolipoprotein B mRNA editing enzyme catalytic subunit 2
MERME1A002592P1	CCHC-type domain-containing protein
MERME1A002593P1	B-cell CLL/lymphoma 7 protein family member B
MERME1A002594P1	Fin bud initiation factor a
MERME1A002595P1	NACHT, LRR and PYD domains-containing protein 12-like
MERME1A002600P1	DnaJ heat shock protein family (Hsp40) member C6
MERME1A002600P2	DnaJ heat shock protein family (Hsp40) member C6
MERME1A002600P3	DnaJ heat shock protein family (Hsp40) member C6
MERME1A002600P4	DnaJ heat shock protein family (Hsp40) member C6
MERME1A002600P5	DnaJ heat shock protein family (Hsp40) member C6
MERME1A002602P1	Methionine synthase
MERME1A002602P2	Methionine synthase
MERME1A002605P1	Ankyrin repeat domain-containing protein 10-like
MERME1A002605P2	Ankyrin repeat domain-containing protein 10-like
MERME1A002605P3	Ankyrin repeat domain-containing protein 10-like
MERME1A002606P1	SOSS complex subunit C
MERME1A002608P1	Homeobox protein Hox-D4
MERME1A002610P1	ADAM metallopeptidase domain 22
MERME1A002610P2	ADAM metallopeptidase domain 22
MERME1A002611P1	RNA helicase
MERME1A002616P1	ubiquitinyl hydrolase 1
MERME1A002616P2	ubiquitinyl hydrolase 1
MERME1A002616P3	ubiquitinyl hydrolase 1
MERME1A002617P1	T-box transcription factor 3b
MERME1A002620P1	Argonaute RISC catalytic component 3b
MERME1A002620P2	Argonaute RISC catalytic component 3b
MERME1A002622P1	Transmembrane protein 237b
MERME1A002625P1	Heterogeneous nuclear ribonucleoprotein K
MERME1A002625P2	Heterogeneous nuclear ribonucleoprotein K
MERME1A002626P1	WD repeat domain 81
MERME1A002627P1	Integrin alpha-L
MERME1A002630P1	MORN repeat containing 4
MERME1A002630P2	MORN repeat containing 4
MERME1A002630P3	MORN repeat containing 4
MERME1A002633P1	Poly(U) binding splicing factor 60
MERME1A002633P2	Poly(U) binding splicing factor 60
MERME1A002633P3	Poly(U) binding splicing factor 60
MERME1A002634P1	Phospholipase A2 receptor 1
MERME1A002637P1	RNA helicase
MERME1A002637P2	RNA helicase
MERME1A002637P3	RNA helicase
MERME1A002638P1	Core 1 synthase, glycoprotein-N-acetylgalactosamine 3-beta-galactosyltransferase, 1a
MERME1A002643P1	Sphingosine 1-phosphate receptor 1
MERME1A002644P1	SOGA family member 3a
MERME1A002648P1	MPN domain containing
MERME1A002650P1	Casein kinase I
MERME1A002652P1	NPC intracellular cholesterol transporter 2
MERME1A002653P1	Cytochrome c oxidase assembly factor 8
MERME1A002655P1	WD repeat domain 61
MERME1A002655P2	WD repeat domain 61
MERME1A002656P1	UDP-glucuronosyltransferase
MERME1A002657P1	Mitochondrial import inner membrane translocase subunit TIM23
MERME1A002660P1	FGFR1 oncogene partner 2
MERME1A002660P2	FGFR1 oncogene partner 2
MERME1A002661P1	MKS transition zone complex subunit 1
MERME1A002663P1	Stonustoxin subunit beta
MERME1A002663P2	Stonustoxin subunit beta
MERME1A002666P1	Nascent polypeptide-associated complex subunit alpha, muscle-specific form-like
MERME1A002666P2	Nascent polypeptide-associated complex subunit alpha, muscle-specific form-like
MERME1A002668P1	5'-nucleotidase
MERME1A002668P2	5'-nucleotidase
MERME1A002669P1	guanylate cyclase
MERME1A002670P1	Carbohydrate-responsive element-binding protein-like isoform X1
MERME1A002671P1	Ribulose-phosphate 3-epimerase
MERME1A002673P1	Tetratricopeptide repeat protein 31
MERME1A002673P2	Tetratricopeptide repeat protein 31
MERME1A002675P1	Ig-like domain-containing protein
MERME1A002677P1	ArfGAP with GTPase domain, ankyrin repeat and PH domain 2
MERME1A002681P1	Ankyrin repeat domain 55
MERME1A002681P2	Ankyrin repeat domain 55
MERME1A002682P1	ST3 beta-galactoside alpha-2,3-sialyltransferase 7
MERME1A002684P1	Interleukin 12 receptor, beta 2a
MERME1A002686P1	Disintegrin and metalloproteinase domain-containing protein 10-like
MERME1A002690P1	Peroxisome proliferator-activated receptor delta b
MERME1A002697P1	Phosphatidylinositol-binding clathrin assembly protein-like
MERME1A002697P2	Phosphatidylinositol-binding clathrin assembly protein-like
MERME1A002697P3	Phosphatidylinositol-binding clathrin assembly protein-like
MERME1A002697P4	Phosphatidylinositol-binding clathrin assembly protein-like
MERME1A002697P5	Phosphatidylinositol-binding clathrin assembly protein-like
MERME1A002697P6	Phosphatidylinositol-binding clathrin assembly protein-like
MERME1A002697P7	Phosphatidylinositol-binding clathrin assembly protein-like
MERME1A002703P1	Acyl-CoA dehydrogenase family member 11
MERME1A002703P2	Acyl-CoA dehydrogenase family member 11
MERME1A002705P1	Regulator of G-protein signaling 3
MERME1A002709P1	1-phosphatidylinositol phosphodiesterase-like isoform X3
MERME1A002709P2	1-phosphatidylinositol phosphodiesterase-like
MERME1A002709P3	1-phosphatidylinositol phosphodiesterase-like isoform X3
MERME1A002710P1	Ras-related protein Rab-40B
MERME1A002711P1	Transmembrane protein 126A
MERME1A002713P1	Lysyl oxidase homolog
MERME1A002713P2	Lysyl oxidase homolog
MERME1A002716P1	Transmembrane protein 269-like
MERME1A002716P2	CDP-diacylglycerol--serine O-phosphatidyltransferase isoform X3
MERME1A002718P1	Ubiquitin specific peptidase 28
MERME1A002718P2	Ubiquitin specific peptidase 28
MERME1A002720P1	T-box transcription factor T-A
MERME1A002721P1	RAB GTPase activating protein 1 like
MERME1A002722P1	Flavin-containing monooxygenase
MERME1A002724P1	R-spondin 2
MERME1A002724P2	R-spondin 2
MERME1A002725P1	Vertebrate ancient opsin-like
MERME1A002726P1	Proline-serine-threonine phosphatase interacting protein 2
MERME1A002727P1	Bromodomain and WD repeat domain containing 3
MERME1A002728P1	phosphatidate phosphatase
MERME1A002729P1	Dolichol-phosphate mannosyltransferase subunit 1
MERME1A002730P1	Galanin receptor 1
MERME1A002731P1	ATP-citrate synthase
MERME1A002732P1	Cadherin-17 Intestinal peptide-associated transporter HPT-1 Liver-intestine cadherin
MERME1A002734P1	Poly [ADP-ribose] polymerase
MERME1A002736P1	Cdk5 and Abl enzyme substrate 1
MERME1A002736P2	Cdk5 and Abl enzyme substrate 1
MERME1A002738P1	Cartilage acidic protein 1
MERME1A002738P2	Cartilage acidic protein 1
MERME1A002740P1	Chitinase domain containing 1
MERME1A002742P1	Zinc finger CCHC-type containing 10
MERME1A002744P1	Importin subunit alpha
MERME1A002747P1	PDZ domain containing 7
MERME1A002747P2	PDZ domain containing 7
MERME1A002750P1	Glycoprotein hormone subunit beta 5
MERME1A002750P2	Glycoprotein hormone subunit beta 5
MERME1A002753P1	Farnesyl pyrophosphate synthase
MERME1A002754P1	Calmodulin-regulated spectrin-associated protein 3-like
MERME1A002767P1	Fukutin
MERME1A002767P3	Fukutin
MERME1A002767P2	Fukutin
MERME1A002769P1	Leupaxin
MERME1A002769P2	Leupaxin
MERME1A002771P1	Small nuclear ribonucleoprotein polypeptide B2
MERME1A002771P2	Small nuclear ribonucleoprotein polypeptide B2
MERME1A002772P1	allantoinase
MERME1A002775P1	Insulin-like growth factor 1
MERME1A002776P1	Coiled-coil domain containing 125
MERME1A002778P1	Neuroligin 3
MERME1A002778P2	Neuroligin 3
MERME1A002780P1	PXA domain-containing protein
MERME1A002780P2	Mitochondrial ribosomal protein L11
MERME1A002782P1	Solute carrier family 41 member
MERME1A002784P1	Mothers against decapentaplegic homolog
MERME1A002785P1	MADF domain-containing protein
MERME1A002787P1	Neuromedin S
MERME1A002787P2	Neuromedin-S
MERME1A002788P1	Cell division cycle 45
MERME1A002789P1	Photoreceptor cilium actin regulator
MERME1A002790P1	ATP binding cassette subfamily G member 4
MERME1A002793P1	rRNA biogenesis protein RRP36
MERME1A002794P1	Chondroitin sulfate proteoglycan 4
MERME1A002795P1	Putative gustatory receptor clone PTE01
MERME1A002799P1	Ring finger and FYVE like domain containing E3 ubiquitin protein ligase
MERME1A002799P2	Ring finger and FYVE-like domain containing E3 ubiquitin protein ligase
MERME1A002799P3	Ring finger and FYVE-like domain containing E3 ubiquitin protein ligase
MERME1A002799P4	Ring finger and FYVE-like domain containing E3 ubiquitin protein ligase
MERME1A002804P1	Engulfment and cell motility protein 1
MERME1A002804P2	Engulfment and cell motility protein 1
MERME1A002804P3	Engulfment and cell motility protein 1
MERME1A002805P1	Ephrin-A3 EFL-2 EHK1 ligand
MERME1A002809P1	CAP-Gly domain containing linker protein 2
MERME1A002811P1	Neuroplastin b
MERME1A002811P2	Neuroplastin
MERME1A002813P1	Kinesin family member 17
MERME1A002813P2	Kinesin family member 17
MERME1A002815P1	Gastrin/cholecystokinin type B receptor
MERME1A002817P1	Ribosomal protein S6 kinase
MERME1A002817P2	Ribosomal protein S6 kinase
MERME1A002818P1	Choline transporter-like protein
MERME1A002819P1	Transducin-like enhancer protein 3-B
MERME1A002821P1	Transmembrane protein 168b
MERME1A002821P2	Transmembrane protein 168
MERME1A002823P1	Nicotinamide-nucleotide adenylyltransferase
MERME1A002825P1	Serine hydroxymethyltransferase
MERME1A002825P2	Serine hydroxymethyltransferase
MERME1A002829P1	Transmembrane protein 181
MERME1A002829P2	Transmembrane protein 181
MERME1A002829P3	Transmembrane protein 181
MERME1A002832P1	Translocase of inner mitochondrial membrane 10B
MERME1A002833P1	Solute carrier family 15 member 5
MERME1A002834P1	Zinc finger protein 862-like
MERME1A002836P1	Transmembrane channel-like protein
MERME1A002836P2	Transmembrane channel-like protein
MERME1A002840P1	Kelch-like protein 9
MERME1A002840P2	Kelch-like protein 9
[truncated: 27,863 more rows]
