# Supplementary material for: Screening a new European hake (Merluccius merluccius) chromosome-level genome assembly suggests an XX/XY sex-determining system driven by the SRY-box transcription factor 3 (sox3)
Source: G3 (Bethesda). 2025 Jun 9;15(8):jkaf127. doi: 10.1093/g3journal/jkaf127 (PMC12341869; doi:10.1093/g3journal/jkaf127)
Supplement: jkaf127_Supplementary_Data [file jkaf127_supplementary_data.zip › Table_S3_G3-2025-405928.xlsx]

## Sheet: go4topGO
Table S3: Gene Ontology (GO) terms identified in the annotated genes of the M. merluccius genome
MERME1A000002P1	GO:0016887	GO:0007005	GO:0005739	GO:1990904	GO:0006412	GO:0005840	GO:0005524	GO:0019843	GO:0003735
MERME1A000002P2	GO:0016887	GO:0007005	GO:0005739	GO:1990904	GO:0006412	GO:0005840	GO:0005524	GO:0019843	GO:0003735
MERME1A000013P1	GO:0005737
MERME1A000013P2	GO:0005737	GO:0006468	GO:0004672	GO:0005524
MERME1A000013P3	GO:0005737	GO:0006468	GO:0004672	GO:0005524
MERME1A000013P4	GO:0005737	GO:0006468	GO:0004672	GO:0005524
MERME1A000013P5	GO:0005737
MERME1A000013P6	GO:0005737
MERME1A000016P1	GO:0051015	GO:0006886	GO:0005856	GO:0031267	GO:0005737
MERME1A000017P1	GO:0005003	GO:0048013	GO:0005886	GO:0030425	GO:0006468	GO:0005524	GO:0007411
MERME1A000023P1	GO:0006468	GO:0004672	GO:0005524
MERME1A000023P2	GO:0006468	GO:0004672	GO:0005737	GO:0043229	GO:0016020	GO:0005524
MERME1A000023P3	GO:0006468	GO:0004672	GO:0016020	GO:0005524
MERME1A000023P4	GO:0006468	GO:0004672	GO:0005737	GO:0043229	GO:0016020	GO:0005524
MERME1A000023P5	GO:0006468	GO:0004672	GO:0005737	GO:0043229	GO:0016020	GO:0005524	GO:0012505	GO:0043227	GO:0003755	GO:0005509
MERME1A000023P6	GO:0006468	GO:0004672	GO:0005524
MERME1A000024P1	GO:0016020	GO:0007040	GO:0005783
MERME1A000028P1	GO:0006468	GO:0004672	GO:0008024	GO:0005524	GO:0032968	GO:0051726	GO:0016020	GO:0030332	GO:0140994
MERME1A000028P2	GO:0006468	GO:0004672	GO:0008024	GO:0005524	GO:0032968	GO:0051726	GO:0016020	GO:0030332	GO:0140994
MERME1A000028P3	GO:0006468	GO:0004672	GO:0008024	GO:0005524	GO:0032968	GO:0051726	GO:0016020	GO:0030332	GO:0140994
MERME1A000028P4	GO:0006468	GO:0004672	GO:0016020	GO:0005524
MERME1A000030P1	GO:0048513	GO:0046872	GO:0097517	GO:0042641	GO:0098609	GO:0031005	GO:0005925
MERME1A000030P2	GO:0048513	GO:0046872	GO:0097517	GO:0042641	GO:0098609	GO:0031005	GO:0005925
MERME1A000031P1	GO:0034755	GO:0046873	GO:0016020
MERME1A000034P1	GO:0010390	GO:0004842	GO:0005634	GO:0046872	GO:0033503	GO:0006325	GO:0061659	GO:0071894
MERME1A000034P2	GO:0010390	GO:0004842	GO:0005634	GO:0046872	GO:0033503	GO:0006325	GO:0061659	GO:0071894
MERME1A000037P1	GO:0051996	GO:0008610	GO:0016020	GO:0004310
MERME1A000037P2	GO:0004310	GO:0008610	GO:0016020	GO:0051996	GO:0004197	GO:0050790	GO:0006508
MERME1A000038P1	GO:0043249	GO:0005654	GO:0001228	GO:0005829	GO:0042098	GO:0000978	GO:0005886	GO:0046872	GO:0071387	GO:0097067	GO:0010839	GO:0048511	GO:0050847	GO:0007566	GO:0045944
MERME1A000040P1	GO:0005524	GO:0016740
MERME1A000040P2	GO:0005524	GO:0033503	GO:0016574	GO:0000209	GO:0043161	GO:0016740	GO:0006281	GO:0140096
MERME1A000041P1	GO:0000981	GO:0006357	GO:0005634	GO:0003677	GO:0001067	GO:0001217	GO:0045892
MERME1A000045P1	GO:0004725	GO:0006281	GO:0005634	GO:0046872	GO:0016020	GO:0048923	GO:0001964	GO:0042472	GO:0035050
MERME1A000045P2	GO:0004725	GO:0006281	GO:0005634	GO:0046872	GO:0016020	GO:0048923	GO:0001964	GO:0042472	GO:0035050
MERME1A000045P3	GO:0004725	GO:0006281	GO:0005634	GO:0046872	GO:0016020	GO:0048923	GO:0001964	GO:0042472	GO:0035050	GO:2001240	GO:0045739
MERME1A000045P4	GO:0004725	GO:0006281	GO:0005634	GO:0046872	GO:0016020	GO:0048923	GO:0001964	GO:0042472	GO:0035050	GO:2001240	GO:0045739
MERME1A000047P1	GO:0045292	GO:0004674	GO:0005524	GO:0006468	GO:0009653
MERME1A000047P2	GO:0045292	GO:0004674	GO:0005524	GO:0006468
MERME1A000050P1	GO:0016705	GO:0042368	GO:0005739	GO:0004497	GO:0005506	GO:0070640	GO:0020037	GO:0008203	GO:0046173
MERME1A000054P1	GO:0000245	GO:0005681	GO:0003729	GO:0005686	GO:0030318	GO:0060218	GO:0060216	GO:1902494	GO:0061515	GO:0014032	GO:0042981
MERME1A000054P2	GO:0000245	GO:0005681	GO:0003729	GO:0005686	GO:0030318	GO:0060218	GO:0060216	GO:1902494	GO:0061515	GO:0014032	GO:0042981
MERME1A000054P3	GO:0000245	GO:0005681	GO:0003729	GO:0005686	GO:0030318	GO:0060218	GO:0060216	GO:1902494	GO:0061515	GO:0014032	GO:0042981
MERME1A000057P1	GO:0005267	GO:0071805	GO:0016020	GO:0071944	GO:0022843
MERME1A000057P2	GO:0005267	GO:0071805	GO:0016020	GO:0071944	GO:0022843
MERME1A000057P3	GO:0005267	GO:0071805	GO:0016020	GO:0071944	GO:0022843
MERME1A000060P1	GO:0022857	GO:0055085	GO:0016020	GO:0015718
MERME1A000061P1	GO:0003824
MERME1A000063P1	GO:0000422	GO:1990316	GO:0019901	GO:0034045	GO:0000045	GO:0016301	GO:0060090	GO:0061723	GO:0030242	GO:0034727	GO:0061709	GO:0001934	GO:0016310
MERME1A000064P1	GO:0005388	GO:0070588	GO:0005886	GO:0016887	GO:0005524	GO:0046872
MERME1A000065P1	GO:0008568	GO:0051013	GO:0000922	GO:0005813	GO:0008017	GO:0005874	GO:0051301	GO:0007049	GO:0016853	GO:0016887	GO:0007283	GO:0005737	GO:0005524	GO:0003924	GO:0005525
MERME1A000067P1	GO:0022857	GO:0055085	GO:0016020	GO:0005634	GO:0005737
MERME1A000068P1	GO:0006357	GO:0043565	GO:0005634	GO:0003700
MERME1A000075P2	GO:0016301	GO:0016310
MERME1A000076P1	GO:0005886	GO:0070782	GO:0043652	GO:1902742
MERME1A000078P1	GO:0035329	GO:0003700	GO:0005634	GO:0070121	GO:0003677	GO:0061371	GO:0005667	GO:0006355	GO:0001067	GO:0060271	GO:0048568
MERME1A000082P1	GO:0016020
MERME1A000084P1	GO:0051260
MERME1A000084P2	GO:0051260
MERME1A000085P1	GO:0071108	GO:0043130	GO:0005634	GO:0004843	GO:0033183	GO:1901314	GO:1900045	GO:2000780
MERME1A000089P1	GO:0016316	GO:0036092	GO:0005737	GO:0016020
MERME1A000089P2	GO:0016316	GO:0036092
MERME1A000089P3	GO:0016316	GO:0036092	GO:0005737
MERME1A000089P4	GO:0016316	GO:0036092	GO:0005737
MERME1A000092P1	GO:0004035	GO:0098552	GO:0005886	GO:0046872
MERME1A000092P2	GO:0004035	GO:0098552	GO:0005886	GO:0046872
MERME1A000092P3	GO:0004035	GO:0098552	GO:0005886	GO:0046872
MERME1A000093P1	GO:0019005	GO:0031146	GO:0004842	GO:0016567
MERME1A000098P1	GO:0000184	GO:0003723	GO:0005737	GO:0016020
MERME1A000098P2	GO:0000184	GO:0003723	GO:0005737	GO:0016020
MERME1A000098P3	GO:0000184	GO:0003723	GO:0005737	GO:0016020
MERME1A000098P4	GO:0000184	GO:0003723	GO:0005737	GO:0016020
MERME1A000098P5	GO:0000184	GO:0003723	GO:0005737	GO:0016020
MERME1A000113P1	GO:0030514	GO:0005886	GO:0051301
MERME1A000114P1	GO:0046983	GO:0048511	GO:0005737	GO:0006355	GO:0016020	GO:0098531	GO:0000978	GO:0000981
MERME1A000126P1	GO:0016020	GO:0008013	GO:0060828	GO:0005546	GO:0071944	GO:0005634	GO:0030177	GO:0005737	GO:0030178	GO:0016055
MERME1A000128P1	GO:0005178	GO:0098609	GO:0005886
MERME1A000130P1	GO:0016020
MERME1A000130P2	GO:0016020
MERME1A000132P1	GO:0004930	GO:0007186	GO:0005886
MERME1A000133P1	GO:0008556	GO:0071805	GO:0005886	GO:0016887	GO:0021591	GO:0007626	GO:0010248	GO:0005524	GO:0006883	GO:0030007	GO:0098659	GO:0046872	GO:0036376	GO:0008554	GO:1902600
MERME1A000134P1	GO:0016705	GO:0005739	GO:0006629	GO:0004497	GO:0005506	GO:0020037	GO:0016020	GO:1904768	GO:0001972
MERME1A000138P1	GO:0022857	GO:0055085	GO:0016020	GO:0006869
MERME1A000138P2	GO:0022857	GO:0055085	GO:0016020	GO:0006869
MERME1A000138P3	GO:0022857	GO:0055085	GO:0016020	GO:0006869
MERME1A000143P1	GO:0016020	GO:0045494	GO:0005764	GO:0010506
MERME1A000143P2	GO:0016020	GO:0045494	GO:0005764	GO:0010506
MERME1A000143P3	GO:0016020	GO:0045494	GO:0005764	GO:0010506
MERME1A000144P1	GO:0000813	GO:0015031	GO:0031902	GO:0009056	GO:0072666	GO:0007034	GO:0090150	GO:0006508
MERME1A000148P1	GO:0062023	GO:0009966	GO:0017134	GO:0098552	GO:0005886	GO:0009986	GO:0045202	GO:0090288	GO:1905475	GO:0016477	GO:0023057	GO:0010648
MERME1A000148P2	GO:0062023	GO:0009966	GO:0098552	GO:0005886
MERME1A000148P3	GO:0062023	GO:0009966	GO:0017134	GO:0098552	GO:0005886	GO:0009986	GO:0045202	GO:0090288	GO:1905475	GO:0016477	GO:0023057	GO:0010648
MERME1A000151P1	GO:0016020
MERME1A000152P1	GO:0022857	GO:0055085	GO:0016020	GO:0008643
MERME1A000157P1	GO:1905394	GO:0036010	GO:0071203	GO:0003009	GO:1901981	GO:0005769	GO:0051015	GO:0005829	GO:0042147	GO:0016301	GO:0016310
MERME1A000158P1	GO:0046983
MERME1A000159P1	GO:0030141	GO:0005576	GO:0016020
MERME1A000161P1	GO:0046328	GO:0005737	GO:0016301	GO:0008432	GO:0005078	GO:0016310	GO:0007254	GO:0043410
MERME1A000161P2	GO:0046328	GO:0005737	GO:0016301	GO:0008432	GO:0005078	GO:0016310	GO:0007254	GO:0043410
MERME1A000162P1	GO:0002224	GO:0004888	GO:0016020	GO:0006954	GO:0045087
MERME1A000166P1	GO:0046983	GO:0006355	GO:0003677	GO:0001067	GO:0000981	GO:0001756	GO:0007219	GO:0007420	GO:0050767	GO:0001654
MERME1A000169P1	GO:0097433	GO:0005524	GO:0005925	GO:0005856	GO:0005886	GO:0016787	GO:0005634
MERME1A000169P2	GO:0097433	GO:0005524	GO:0005925	GO:0005856	GO:0005886	GO:0016787	GO:0005634
MERME1A000173P1	GO:0042138	GO:0003918	GO:0005694	GO:0003677	GO:0031981	GO:0005524	GO:0006259	GO:0016020	GO:0046872	GO:0016787	GO:0007127	GO:0006974
MERME1A000174P1	GO:0006644	GO:0016020	GO:0008195	GO:0046839	GO:0007165
MERME1A000177P1	GO:0003700	GO:0005634	GO:0006355	GO:0003677	GO:0001067	GO:0001654	GO:0048568	GO:0007420	GO:0009887	GO:0048666
MERME1A000177P2	GO:0000981	GO:0006357	GO:0005634	GO:0003677	GO:0016020
MERME1A000177P3	GO:0003700	GO:0005634	GO:0006355	GO:0003677	GO:0016020	GO:0001067	GO:0001654	GO:0048568	GO:0007420	GO:0009887	GO:0048666
MERME1A000179P1	GO:0016020
MERME1A000179P2	GO:0016020
MERME1A000180P1	GO:0005634	GO:0003677	GO:0007422	GO:0001755	GO:0048484	GO:0001067	GO:0002009	GO:0000981	GO:0050936	GO:0050935	GO:0048752	GO:0032292	GO:0048840	GO:0021772	GO:0030318	GO:0071599	GO:0048709	GO:0021782	GO:0042552	GO:0050768	GO:1904888	GO:0000122	GO:0010628
MERME1A000184P1	GO:0031072	GO:0009408	GO:0005739	GO:0051082	GO:0006457	GO:0005524	GO:0043066	GO:0007005	GO:0046872	GO:0019901
MERME1A000184P2	GO:0031072	GO:0009408	GO:0051082	GO:0006457	GO:0005524	GO:0046872
MERME1A000184P3	GO:0031072	GO:0009408	GO:0005739	GO:0051082	GO:0006457	GO:0005524	GO:0043066	GO:0007005	GO:0046872	GO:0019901
MERME1A000184P4	GO:0031072	GO:0009408	GO:0051082	GO:0006457	GO:0005524	GO:0046872
MERME1A000187P1	GO:0046983	GO:0016310	GO:0016020	GO:0016301
MERME1A000190P1	GO:0015232	GO:0005765	GO:0015886	GO:0010008	GO:0048821
MERME1A000192P1	GO:0006468	GO:0004672	GO:0005929	GO:0005634	GO:0005524	GO:0005737	GO:0042073	GO:0060271	GO:0004364	GO:0035556
MERME1A000194P1	GO:0030838	GO:0005829	GO:0030971	GO:0005783	GO:0035591	GO:0097110	GO:0012506	GO:0001784	GO:0044877	GO:0006417	GO:1903898	GO:1902237	GO:0001933	GO:0034976	GO:0034250	GO:0016477	GO:0051247	GO:0010628	GO:0010557	GO:0031328	GO:0097201	GO:0007165	GO:0030032	GO:0042102	GO:0033135	GO:0007015	GO:0051254
MERME1A000195P1	GO:0048856	GO:0016020	GO:0005576	GO:1990266	GO:0009986	GO:0045177	GO:0071944
MERME1A000198P1	GO:0005509	GO:0005576	GO:0035592	GO:0016020
MERME1A000198P2	GO:0005509	GO:0005576	GO:0035592	GO:0016020
MERME1A000198P3	GO:0005509	GO:0005576	GO:0016020
MERME1A000200P1	GO:0022857	GO:0055085	GO:0016020	GO:0046624	GO:0003376	GO:0006869
MERME1A000201P1	GO:0008234	GO:0006508	GO:0046872
MERME1A000206P1	GO:0000226	GO:0008017	GO:0005874
MERME1A000206P2	GO:0000226	GO:0008017	GO:0005874
MERME1A000206P3	GO:0000226	GO:0008017	GO:0005874
MERME1A000207P1	GO:0005509	GO:0005743	GO:0055085	GO:0015183	GO:0005313	GO:0051938	GO:0015740	GO:0022904
MERME1A000209P1	GO:0003995	GO:0046359	GO:0005739	GO:0033539	GO:0050660	GO:0016020
MERME1A000209P2	GO:0003995	GO:0046359	GO:0005739	GO:0033539	GO:0050660	GO:0016020
MERME1A000210P1	GO:0031012	GO:0004222	GO:0006508	GO:0008270	GO:0005615	GO:0016020	GO:0030574	GO:0030198
MERME1A000213P1	GO:0061459	GO:1903826	GO:0005886	GO:0000064	GO:0015189	GO:0097638	GO:1903352	GO:1903401
MERME1A000214P1	GO:0016020
MERME1A000217P1	GO:1902004	GO:0005802
MERME1A000217P2	GO:1902004	GO:0005802	GO:0016020
MERME1A000218P1	GO:0016567	GO:0005634	GO:1990244	GO:0030331	GO:0080008	GO:0006338	GO:0016020
MERME1A000221P1	GO:0008028	GO:0015718	GO:0016020	GO:0055085
MERME1A000222P1	GO:0015267	GO:0055085	GO:0016020	GO:0045178	GO:0015168	GO:0006833	GO:0005372	GO:0071944	GO:0015204	GO:0015840	GO:0015850	GO:0008643
MERME1A000223P1	GO:0008138	GO:0006470	GO:0005829	GO:0005634	GO:0017018	GO:0004725	GO:0007165
MERME1A000224P1	GO:0015074	GO:0003676
MERME1A000225P1	GO:0005789	GO:0030674
MERME1A000227P1	GO:0005777	GO:0010181	GO:0016491	GO:0016020
MERME1A000228P1	GO:0016020	GO:0070059
MERME1A000234P1	GO:0000978	GO:0005667	GO:0006357	GO:0005634	GO:0046983
MERME1A000240P1	GO:0055085	GO:0016020	GO:0005289	GO:0005739	GO:0015822	GO:0015802	GO:0072337	GO:0015807
MERME1A000240P2	GO:0055085	GO:0016020	GO:0005289	GO:0005739	GO:0015822	GO:0015802	GO:0072337	GO:0015807
MERME1A000242P1	GO:0046872	GO:0032259	GO:0005634	GO:0008168	GO:0008213	GO:0016570	GO:0018205	GO:0140993	GO:0006338
MERME1A000243P1	GO:0006816	GO:0005245	GO:0005891	GO:0098662	GO:0042383	GO:0034765	GO:0098655	GO:0005246	GO:0051924
MERME1A000245P1	GO:0009653	GO:0043565	GO:0005634	GO:0048731	GO:0003700	GO:0006355
MERME1A000246P1	GO:0005789	GO:0036269	GO:0033149	GO:0008016	GO:0090158	GO:0061817	GO:0005886
MERME1A000247P1	GO:0030158	GO:0030206	GO:0000139	GO:0015012	GO:0046872
MERME1A000249P1	GO:0005516	GO:0032991	GO:0044877	GO:0016020
MERME1A000249P2	GO:0005516	GO:0032991	GO:0044877	GO:0016020	GO:0030425	GO:0070016	GO:0051721
MERME1A000253P1	GO:0030414	GO:0005576
MERME1A000253P2	GO:0030414	GO:0005576
MERME1A000253P3	GO:0030414	GO:0005576
MERME1A000253P4	GO:0030414	GO:0005576
MERME1A000254P1	GO:0016020	GO:0015297	GO:0055085	GO:0005794
MERME1A000256P1	GO:0016020	GO:0008017	GO:0097431	GO:0005876	GO:0005739
MERME1A000256P2	GO:0016020	GO:0008017	GO:0097431	GO:0005876	GO:0005739
MERME1A000257P1	GO:0033116	GO:0005484	GO:0006890	GO:0042470	GO:0006888	GO:0061025	GO:0005789	GO:0005794	GO:0048284	GO:0007030	GO:0016050	GO:0031201	GO:0015031	GO:0012507
MERME1A000258P1	GO:0004222	GO:0006508	GO:0016020	GO:0008270
MERME1A000267P1	GO:0003777	GO:0007018	GO:0008017	GO:0048731	GO:0005524
MERME1A000267P2	GO:0003777	GO:0007018	GO:0016020	GO:0008017	GO:0048731	GO:0005524
MERME1A000267P3	GO:0003777	GO:0007018	GO:0008017	GO:0048731	GO:0005524
MERME1A000267P4	GO:0003777	GO:0007018	GO:0008017	GO:0048731	GO:0005524
MERME1A000269P1	GO:0004329	GO:0035999	GO:0016020	GO:0004488	GO:0005524
MERME1A000271P1	GO:0017176	GO:0000506	GO:0006506	GO:0016567	GO:0035556
MERME1A000273P1	GO:0016020
MERME1A000275P1	GO:0002224	GO:0004888	GO:0005783	GO:0016020	GO:0006954	GO:0045087	GO:0019731
MERME1A000276P1	GO:0016491
MERME1A000278P1	GO:0016020
MERME1A000279P1	GO:0044772	GO:0016538	GO:0000307	GO:0000079	GO:0005515	GO:0005634	GO:0097150	GO:0005737	GO:0007405	GO:0051301
MERME1A000282P1	GO:0070403	GO:0006631	GO:0016616
MERME1A000283P1	GO:0019773	GO:0006511	GO:0005634	GO:0005737	GO:0010498	GO:0016020
MERME1A000287P1	GO:0016020
MERME1A000287P2	GO:0016020
MERME1A000287P3	GO:0016020
MERME1A000287P4	GO:0016020	GO:0022010	GO:0019911	GO:0043209	GO:0071944	GO:0061564
MERME1A000288P1	GO:0004722	GO:0005737	GO:0000278	GO:0005856	GO:0005634	GO:0046872
MERME1A000290P1	GO:0061371
MERME1A000291P1	GO:0034707	GO:0005254	GO:1902476	GO:0034765	GO:0005244	GO:0005737
MERME1A000294P1	GO:0022848	GO:0060079	GO:0045211	GO:0043005	GO:0004888	GO:0034220
MERME1A000294P2	GO:0022848	GO:0060079	GO:0045211	GO:0043005	GO:0004888	GO:0034220
MERME1A000294P3	GO:0022848	GO:0060079	GO:0045211	GO:0043005	GO:0004888	GO:0034220
MERME1A000296P1	GO:0016020	GO:0098609
MERME1A000297P1	GO:0016020
MERME1A000299P1	GO:0004713	GO:0045202	GO:0006468	GO:0019199	GO:0005886	GO:0043235	GO:0005524	GO:0014068	GO:0010976	GO:0070374	GO:0033674	GO:0017147	GO:0042802	GO:0004930	GO:0007169	GO:0071340	GO:0051124	GO:0030517	GO:0008045	GO:0007186
MERME1A000299P2	GO:0004713	GO:0045202	GO:0006468	GO:0005886	GO:0019199	GO:0005524
MERME1A000301P1	GO:0007264	GO:0005085	GO:0005886	GO:0043547
MERME1A000302P1	GO:0008270	GO:0016567	GO:0005737	GO:0004842
MERME1A000307P1	GO:0004861	GO:0000122	GO:0005634	GO:0005737	GO:0017069
MERME1A000308P1	GO:0018149	GO:0003810	GO:0016020	GO:0046872
MERME1A000309P1	GO:0030251	GO:0010754	GO:0005903	GO:1990381	GO:0043296	GO:0045177	GO:0098590	GO:0043495	GO:0000276	GO:0072659	GO:0005102	GO:0015078	GO:0015986	GO:1902600	GO:0006508
MERME1A000312P1	GO:0001784	GO:0043408	GO:0005654	GO:0007165	GO:0005886	GO:0005737
MERME1A000315P1	GO:0042273	GO:0005654	GO:0005515	GO:0005730	GO:0005829
MERME1A000325P1	GO:0003676
MERME1A000325P2	GO:0003676
MERME1A000325P3	GO:0003676
MERME1A000325P4	GO:0003676
MERME1A000325P5	GO:0003676
MERME1A000325P6	GO:0003676
MERME1A000325P7	GO:0003676
MERME1A000327P1	GO:0019905
MERME1A000327P2	GO:0019905
MERME1A000330P1	GO:0016409	GO:0016020	GO:0018345	GO:0019707
MERME1A000330P2	GO:0016409	GO:0016020	GO:0018345	GO:0019707
MERME1A000330P3	GO:0016409	GO:0016020	GO:0018345	GO:0019707
MERME1A000332P1	GO:0005576	GO:0046872	GO:1903016	GO:0045656	GO:0046790	GO:1903019	GO:0032991	GO:0001849	GO:0016020	GO:0046597	GO:0044867	GO:0042802	GO:0044870	GO:0030246	GO:0052403	GO:0044793	GO:0045087	GO:0065003
MERME1A000332P2	GO:0005576	GO:0046872	GO:0016020
MERME1A000333P1	GO:0016020
MERME1A000335P1	GO:0005832	GO:0140662	GO:0006457	GO:0051082	GO:0046671	GO:0016887	GO:0048048	GO:0005524
MERME1A000336P1	GO:0004842
MERME1A000337P1	GO:0004674	GO:0006468	GO:0005524
MERME1A000338P1	GO:0005201	GO:0005788	GO:0002244	GO:0030198	GO:0005581	GO:0062023	GO:0005615	GO:0016020
MERME1A000340P1	GO:0005344	GO:0015671	GO:0019825	GO:0014823	GO:0020037	GO:0001570	GO:0048565	GO:0046872	GO:0001666
MERME1A000346P1	GO:0046872	GO:0006355	GO:0003676
MERME1A000347P1	GO:0016020
MERME1A000353P1	GO:0003777	GO:0007018	GO:0005874	GO:0008017	GO:0048731	GO:0005524	GO:0030705	GO:0005737	GO:0005871	GO:0016020	GO:0016887
MERME1A000353P2	GO:0003777	GO:0007018	GO:0005874	GO:0008017	GO:0048731	GO:0005524	GO:0030705	GO:0005737	GO:0005871	GO:0016020	GO:0016887
MERME1A000353P3	GO:0003777	GO:0007018	GO:0005874	GO:0008017	GO:0048731	GO:0005524	GO:0030705	GO:0005737	GO:0005871	GO:0016020	GO:0016887
MERME1A000355P1	GO:0005890	GO:0006814	GO:0001671	GO:0006813	GO:0016787	GO:0006883	GO:0030007	GO:0098659	GO:0140115	GO:0098655
MERME1A000355P2	GO:0005890	GO:0006814	GO:0001671	GO:0006813	GO:0016787	GO:0008168	GO:0006883	GO:0030007	GO:0098659	GO:0140115	GO:0032259	GO:0098655
MERME1A000361P1	GO:0002040	GO:0051020	GO:0005911	GO:0045216	GO:0007165	GO:2000299	GO:0035024	GO:0043087
MERME1A000361P2	GO:0002040	GO:0051020	GO:0005911	GO:0045216	GO:0007165	GO:2000299	GO:0035024	GO:0043087
MERME1A000361P3	GO:0002040	GO:0051020	GO:0005911	GO:0045216	GO:0007165	GO:2000299	GO:0035024	GO:0043087
MERME1A000362P1	GO:0031683	GO:0007186	GO:0005834	GO:0001664	GO:0003924	GO:0005525	GO:0001508	GO:0007212
MERME1A000364P1	GO:0004222	GO:0006508	GO:0016020	GO:0071944	GO:0046872	GO:0097242	GO:0051604
MERME1A000365P1	GO:0000786	GO:0046982	GO:0006334	GO:0030527	GO:0005634	GO:0003677	GO:0070013
MERME1A000366P1	GO:0006596	GO:0016740	GO:0005829	GO:0005576	GO:0005179	GO:0008216	GO:0007165
MERME1A000374P1	GO:0016020
MERME1A000374P2	GO:0016020
MERME1A000375P1	GO:0005484	GO:0061025	GO:0016020	GO:0006886	GO:0016192	GO:0000149	GO:0005794	GO:0032991	GO:0140056	GO:0048284	GO:0016050
MERME1A000376P1	GO:0043014	GO:0006457	GO:0005856
MERME1A000377P1	GO:0044772	GO:0016538	GO:0000307	GO:0051301	GO:0005634	GO:0000079	GO:0005737	GO:0016020
MERME1A000378P1	GO:0021767	GO:0043565	GO:0005634	GO:0003700	GO:0009653	GO:0003690	GO:0061381	GO:0001067	GO:0061379	GO:0006355	GO:0021855	GO:0033504	GO:0061030	GO:0008542	GO:0022029	GO:0021794	GO:0007595	GO:0061053	GO:0043524	GO:0035282	GO:0001655	GO:0009952	GO:0021510	GO:0061564	GO:0007154
MERME1A000382P1	GO:0042470	GO:0005544	GO:0005509	GO:0016020
MERME1A000382P2	GO:0042470	GO:0005544	GO:0005509	GO:0016020
MERME1A000383P1	GO:0008250	GO:0006486	GO:0016740
MERME1A000384P1	GO:0038127	GO:0004713	GO:0098590	GO:0042127	GO:0019199	GO:0006468	GO:0045178	GO:0043235	GO:0005524	GO:0022900	GO:0020037	GO:0033674	GO:0009055	GO:0005154	GO:0046872	GO:0043066	GO:0022008
MERME1A000385P1	GO:0004739	GO:0006086	GO:0043231	GO:0006006
MERME1A000391P1	GO:0006895	GO:0005829
MERME1A000391P2	GO:0006895	GO:0005829
MERME1A000391P3	GO:0006895	GO:0005829
MERME1A000391P4	GO:0006895	GO:0005829
MERME1A000391P5	GO:0006895	GO:0005829
MERME1A000391P6	GO:0006895	GO:0005829
MERME1A000393P1	GO:0005576	GO:0016020
MERME1A000393P2	GO:0005576	GO:0016020
MERME1A000394P1	GO:0008234	GO:0006508	GO:0005615	GO:0005737	GO:0016020	GO:0008656	GO:2001235	GO:0010952	GO:0017124	GO:0005085	GO:0006915	GO:0004175	GO:0006955	GO:0030163	GO:0035556
MERME1A000398P1	GO:0008270
MERME1A000400P1	GO:0006665	GO:0005764	GO:0005576	GO:0016020
MERME1A000400P2	GO:0006665	GO:0005764	GO:0005576	GO:0016020
MERME1A000401P1	GO:0016020
MERME1A000402P1	GO:0008146	GO:0001569	GO:0016020	GO:0048048	GO:0015015
MERME1A000403P1	GO:0003823	GO:0016064
MERME1A000405P1	GO:0072669
MERME1A000407P1	GO:0022857	GO:0055085	GO:0016020	GO:0015807
MERME1A000409P1	GO:0015074	GO:0003677	GO:0006310	GO:0048468	GO:0008270	GO:0003700	GO:0006355
MERME1A000409P2	GO:0015074	GO:0003677	GO:0048468	GO:0006310
MERME1A000410P1	GO:0004314	GO:0006633	GO:0004315	GO:0004312
MERME1A000417P1	GO:0006468	GO:0004672	GO:0005524
MERME1A000417P2	GO:0006468	GO:0004672	GO:0016020	GO:0005524
MERME1A000417P3	GO:0006468	GO:0004672	GO:0005737	GO:0005524	GO:0043408	GO:0000165	GO:0048812
MERME1A000417P4	GO:0006468	GO:0004672	GO:0005524
MERME1A000417P5	GO:0006468	GO:0004672	GO:0005524
MERME1A000417P6	GO:0006468	GO:0004672	GO:0005524
MERME1A000417P7	GO:0006468	GO:0004672	GO:0005737	GO:0005524	GO:0043408	GO:0000165	GO:0048812
MERME1A000420P1	GO:0005179	GO:0005576	GO:0007165
MERME1A000422P1	GO:0035542	GO:0035493
MERME1A000423P1	GO:0005216	GO:0034220	GO:0016020	GO:0050896	GO:1990351	GO:0060271	GO:0030553	GO:0071944	GO:0022834	GO:0044877	GO:0006812	GO:0008324
MERME1A000427P1	GO:0006357	GO:0043565	GO:0005634	GO:0003700	GO:0048856
MERME1A000427P2	GO:0006357	GO:0043565	GO:0005634	GO:0003700	GO:0048856
MERME1A000427P3	GO:0006357	GO:0043565	GO:0005634	GO:0003700	GO:0048856
MERME1A000429P1	GO:0008270	GO:0016607	GO:0000398	GO:0003723	GO:0016020
MERME1A000433P1	GO:0005003	GO:0048013	GO:0005886	GO:0043235	GO:0006468	GO:0048856	GO:0005524	GO:0007596	GO:0033674
MERME1A000434P1	GO:0061630	GO:0008270
MERME1A000435P1	GO:0016020
MERME1A000438P1	GO:0140359	GO:0055085	GO:0016020	GO:0016887	GO:0015722	GO:0005524	GO:0015126	GO:0033285	GO:0034040
MERME1A000440P1	GO:0046872	GO:0016567	GO:0051537	GO:0061630
MERME1A000442P1	GO:0016020
MERME1A000443P1	GO:0051085	GO:0005788	GO:0016887	GO:0005524	GO:0005635	GO:0005829	GO:0016020
MERME1A000444P1	GO:0046872	GO:0016020
MERME1A000446P1	GO:0008592	GO:0061630	GO:0090543	GO:0000209	GO:0031527	GO:0032154	GO:0001726	GO:0055038	GO:0003924	GO:0005525
MERME1A000446P2	GO:0008592	GO:0061630	GO:0090543	GO:0000209	GO:0031527	GO:0032154	GO:0001726	GO:0055038	GO:0003924	GO:0005525
MERME1A000449P1	GO:0006468	GO:0004672	GO:0005524
MERME1A000449P2	GO:0006468	GO:0004672	GO:0005524
MERME1A000450P1	GO:0005634	GO:0005509	GO:0005737	GO:0016020
MERME1A000452P1	GO:0032968	GO:0005634	GO:0003677	GO:0006367	GO:0003743	GO:0001096	GO:0005667	GO:0016251	GO:0000428	GO:0070013	GO:0048856	GO:0006413
MERME1A000457P1	GO:0043231	GO:0048156	GO:0005543	GO:0005737	GO:0098793	GO:0031982	GO:0012505	GO:0005886
MERME1A000457P2	GO:0043231	GO:0048156	GO:0005543	GO:0005737	GO:0098793	GO:0031982	GO:0012505	GO:0005886
MERME1A000457P3	GO:0043231	GO:0005737
MERME1A000459P1	GO:0016020
MERME1A000460P1	GO:0004415	GO:0005975	GO:0005886	GO:0007342	GO:0001669	GO:0030214
MERME1A000461P1	GO:0000981	GO:0006357	GO:0005634	GO:0003677	GO:0070013	GO:0001067	GO:0048704	GO:0009952	GO:0045893
MERME1A000465P1	GO:0005634	GO:0006355	GO:0003677	GO:0046872
MERME1A000465P2	GO:0005634	GO:0003677	GO:0006355	GO:0046872
MERME1A000465P3	GO:0005634	GO:0003677	GO:0006355	GO:0046872
MERME1A000492P1	GO:0016020
MERME1A000492P10	GO:0016020
MERME1A000492P11	GO:0016020
MERME1A000492P12	GO:0016020
MERME1A000492P13	GO:0016020
MERME1A000492P14	GO:0016020
MERME1A000492P15	GO:0016020
MERME1A000492P16	GO:0016020
MERME1A000492P17	GO:0016020
MERME1A000492P18	GO:0016020
MERME1A000492P19	GO:0016020
MERME1A000492P2	GO:0016020
MERME1A000492P20	GO:0016020
MERME1A000492P21	GO:0016020
MERME1A000492P22	GO:0016020
MERME1A000492P23	GO:0016020
MERME1A000492P24	GO:0016020
MERME1A000492P25	GO:0016020
MERME1A000492P26	GO:0016020
MERME1A000492P3	GO:0016020
MERME1A000492P4	GO:0016020
MERME1A000492P5	GO:0016020
MERME1A000492P6	GO:0016020
MERME1A000492P7	GO:0016020
MERME1A000492P8	GO:0016020
MERME1A000492P9	GO:0016020
MERME1A000496P1	GO:0005643	GO:0006999	GO:0017056	GO:0006913	GO:0016020
MERME1A000496P2	GO:0005643	GO:0006999	GO:0017056	GO:0006913
MERME1A000496P3	GO:0005643	GO:0006999	GO:0017056	GO:0006913	GO:0016020
MERME1A000496P4	GO:0005643	GO:0006999	GO:0017056	GO:0006913	GO:0016020
MERME1A000499P1	GO:0006351	GO:0046872	GO:0004067	GO:0008798
MERME1A000499P2	GO:0006351	GO:0046872	GO:0004067	GO:0008798
MERME1A000501P1	GO:0004930	GO:0007186	GO:0005886	GO:0001653	GO:0016500	GO:0007190	GO:0009755
MERME1A000501P2	GO:0004930	GO:0007186	GO:0005886	GO:0001653	GO:0016500	GO:0007190	GO:0009755
MERME1A000502P1	GO:0002088	GO:0005212	GO:0007601
MERME1A000503P1	GO:0071203	GO:0140285	GO:0051125	GO:0030041	GO:0007032	GO:0005768	GO:1905304	GO:0060047	GO:0048738	GO:0007409	GO:0015031
MERME1A000504P1	GO:0042147	GO:0000139	GO:0005829	GO:0006888	GO:0005783
MERME1A000506P1	GO:0008622	GO:0006261	GO:0003677	GO:0042276	GO:0006355
MERME1A000506P2	GO:0008622	GO:0006261	GO:0003677	GO:0042276	GO:0006355
MERME1A000507P1	GO:0008424	GO:0036071	GO:0032580	GO:0006486	GO:0017124
MERME1A000508P1	GO:0000981	GO:0006357	GO:0005634	GO:0006351	GO:0003677	GO:0001067	GO:0009954	GO:0048704	GO:0009952
MERME1A000509P1	GO:0004519	GO:0016020	GO:0046872	GO:0003676
MERME1A000512P1	GO:0016020
MERME1A000513P1	GO:0004314	GO:0006631	GO:0005739	GO:0072330	GO:0008610
MERME1A000516P1	GO:0097309	GO:0004483	GO:0005634	GO:0006370	GO:0005737	GO:0016020	GO:0003676
MERME1A000518P1	GO:0005882	GO:0005198
MERME1A000520P1	GO:0031369	GO:0001732	GO:0016282	GO:0033290	GO:0003743	GO:0005852	GO:0003723	GO:0016020	GO:0003313	GO:0014032
MERME1A000522P1	GO:0101030
MERME1A000522P2	GO:0101030
MERME1A000524P1	GO:0000413	GO:0003755	GO:0005737	GO:0043231	GO:0006457	GO:0042056	GO:0008009	GO:0001666	GO:0010759	GO:0016018	GO:0050918	GO:0003676	GO:0060326
MERME1A000524P2	GO:0000413	GO:0003755	GO:0005737	GO:0043231	GO:0006457	GO:0042056	GO:0008009	GO:0001666	GO:0010759	GO:0016018	GO:0050918	GO:0060326
MERME1A000525P1	GO:0030514	GO:0005576	GO:0016020	GO:0051216	GO:0045596	GO:0030154
MERME1A000529P1	GO:0043560	GO:0046777	GO:0016020	GO:0043548	GO:0007169	GO:0004714	GO:0005524
MERME1A000529P2	GO:0043560	GO:0046777	GO:0016020	GO:0043548	GO:0007169	GO:0004714	GO:0005524
MERME1A000532P1	GO:0015031	GO:0005929	GO:0042802	GO:0039023	GO:0008594	GO:0035845	GO:0042073	GO:0060271
MERME1A000532P2	GO:0015031	GO:0005929	GO:0042802	GO:0039023	GO:0008594	GO:0035845	GO:0042073	GO:0060271
MERME1A000534P1	GO:0016020	GO:0042392	GO:0005635
MERME1A000535P1	GO:0015370	GO:0035725	GO:0016020	GO:1902358	GO:0008271
MERME1A000536P1	GO:0008270	GO:0016020	GO:0003676
MERME1A000538P1	GO:0051085	GO:0005788	GO:0016887	GO:0005524	GO:0005635	GO:0005829	GO:0016020
MERME1A000539P1	GO:0003677	GO:0046872
MERME1A000540P1	GO:0015074	GO:0003676
MERME1A000542P1	GO:0070098	GO:0008009	GO:0005615	GO:0140494	GO:0060326	GO:0006955	GO:0042056	GO:0008083	GO:0021730	GO:0097535	GO:0050930	GO:0031290	GO:2000472	GO:0042074	GO:0050918	GO:0048842	GO:0090024	GO:0051453	GO:0035701	GO:0001764	GO:0048920	GO:0106014	GO:0008354	GO:0001946	GO:0031101	GO:0030239	GO:0030900	GO:0030335	GO:0006952	GO:0008285	GO:0009887	GO:0002042	GO:0070121	GO:0001570	GO:0030097
MERME1A000542P2	GO:0070098	GO:0008009	GO:0005615	GO:0140494	GO:0060326	GO:0006955	GO:0042056	GO:0008083	GO:0021730	GO:0097535	GO:0050930	GO:2000472	GO:0031290	GO:0042074	GO:0050918	GO:0048842	GO:0090024	GO:0035701	GO:0048920	GO:0106014	GO:0051453	GO:0001764	GO:0008354	GO:0001946	GO:0031101	GO:0030239	GO:0030900	GO:0030335	GO:0008285	GO:0006952	GO:0009887	GO:0002042	GO:0070121	GO:0001570	GO:0030097
MERME1A000545P1	GO:0022848	GO:0060079	GO:0045211	GO:0005892	GO:0004888	GO:0034220	GO:0043005	GO:0007271
MERME1A000545P2	GO:0022848	GO:0060079	GO:0045211	GO:0005892	GO:0004888	GO:0034220	GO:0043005	GO:0007271
MERME1A000547P1	GO:0000139	GO:0016757	GO:0140103
MERME1A000548P1	GO:0006914	GO:0004674	GO:0006468	GO:0005524
MERME1A000550P1	GO:0005635	GO:0016020	GO:0045111
MERME1A000550P2	GO:0005635	GO:0016020	GO:0045111
MERME1A000554P1	GO:0001228	GO:0016607	GO:0045944	GO:0000978	GO:0005829
MERME1A000554P2	GO:0000978	GO:0006357	GO:0005634	GO:0003700
MERME1A000556P1	GO:0016215	GO:0006633	GO:0016020	GO:0098827	GO:0046872	GO:0003676	GO:0060613	GO:1903964	GO:0070542	GO:0033559
MERME1A000557P1	GO:0000808	GO:0006260	GO:0003677	GO:0005634	GO:0060271	GO:0016887	GO:0070013	GO:0005524
MERME1A000558P1	GO:0015031	GO:0005737
MERME1A000562P2	GO:0007010	GO:0005634	GO:0006357	GO:0008360
MERME1A000562P3	GO:0003677
MERME1A000564P1	GO:0003779	GO:0030029	GO:0016020
MERME1A000566P1	GO:0021529	GO:0046872	GO:0005730	GO:0046847	GO:0014044	GO:0007420	GO:0016020	GO:0006915
MERME1A000576P1	GO:0016311	GO:0004721	GO:0005737	GO:0004438	GO:0006629	GO:0016020	GO:0046872
MERME1A000576P2	GO:0016311	GO:0004721	GO:0005737	GO:0004438	GO:0006629	GO:0016020	GO:0046872
MERME1A000576P3	GO:0004438	GO:0016311	GO:0005737	GO:0006629	GO:0016020	GO:0004721	GO:0046872
MERME1A000576P4	GO:0004438	GO:0016311	GO:0005737	GO:0006629	GO:0016020	GO:0004721	GO:0046872
MERME1A000576P5	GO:0004438	GO:0016311	GO:0005737	GO:0006629	GO:0016020	GO:0004721	GO:0046872
MERME1A000576P6	GO:0004438	GO:0016311	GO:0005737	GO:0006629	GO:0016020	GO:0004721	GO:0046872
MERME1A000577P1	GO:0036211	GO:0005524	GO:0005737	GO:0046872	GO:0072590	GO:0072591
MERME1A000579P1	GO:0004222	GO:0048856	GO:0016020	GO:0006508	GO:0008270	GO:0045766	GO:0005509
MERME1A000579P2	GO:0004222	GO:0048856	GO:0016020	GO:0006508	GO:0008270	GO:0045766	GO:0005509
MERME1A000580P1	GO:0051260	GO:0031463	GO:0004842	GO:0035024	GO:0043161	GO:0016567
MERME1A000581P1	GO:0061780	GO:0003682	GO:0005643	GO:0009790	GO:0015031	GO:0010468
MERME1A000582P1	GO:0005516	GO:0072554	GO:0005737	GO:0016020	GO:0051015	GO:0005856	GO:0003407	GO:0071944	GO:0051216	GO:0016301	GO:0007417	GO:0007015	GO:0016310
MERME1A000583P1	GO:0000978	GO:0006357	GO:0005634	GO:0000981
MERME1A000584P1	GO:0001671	GO:0012505	GO:0061024	GO:0005634	GO:0016020
MERME1A000586P1	GO:0015934	GO:0003735	GO:0006412	GO:0005737	GO:0000313	GO:0070013	GO:0043231
MERME1A000586P2	GO:0015934	GO:0003735	GO:0006412	GO:0016787	GO:0005761	GO:0098798	GO:0005743
MERME1A000588P1	GO:0008270	GO:0030509	GO:0005730	GO:0003723	GO:0000381
MERME1A000588P2	GO:0008270	GO:0030509	GO:0005730	GO:0003723	GO:0005507	GO:0006801	GO:0000381
MERME1A000589P1	GO:0071586	GO:0004222	GO:0005789	GO:0046872
MERME1A000591P1	GO:0004930	GO:0007186	GO:0016020	GO:0007166
MERME1A000592P1	GO:0004104	GO:0016020
MERME1A000593P1	GO:0004653	GO:0000139	GO:0006486	GO:0030246
MERME1A000596P1	GO:0005524	GO:0048856	GO:0016043	GO:0003676	GO:0004386
MERME1A000603P1	GO:0004935	GO:0071875	GO:0005886	GO:0001996	GO:0045907	GO:0007204	GO:0007200	GO:0007189	GO:0043410	GO:0007267
MERME1A000606P1	GO:0016020	GO:0072659	GO:0019899	GO:0046931	GO:0009986	GO:0005912	GO:0051604	GO:0071944	GO:0032991	GO:0005737
MERME1A000608P1	GO:0016020	GO:0060059	GO:0010842
MERME1A000610P1	GO:0030282	GO:0005179	GO:0005576	GO:0048701	GO:0007165	GO:0035907
MERME1A000612P1	GO:0007155	GO:0007165
MERME1A000613P1	GO:0048856
MERME1A000616P1	GO:0005882	GO:0005198	GO:0043555
MERME1A000618P1	GO:0008373	GO:0006486	GO:0005794	GO:0016020	GO:0010706	GO:0097503
MERME1A000618P2	GO:0008373	GO:0006486	GO:0005794	GO:0016020	GO:0010706	GO:0097503
MERME1A000619P1	GO:0005737	GO:0003824	GO:0043229	GO:0016020
MERME1A000622P1	GO:0008270	GO:0005634	GO:0030851	GO:0016740	GO:0016020	GO:0045944	GO:0140096
MERME1A000622P2	GO:0008270	GO:0005634	GO:0030851	GO:0016740	GO:0045944	GO:0140096
MERME1A000628P1	GO:0009966	GO:0016020	GO:0005829	GO:0023057	GO:0010648	GO:0048585	GO:0071901	GO:0043405	GO:0090287	GO:0048513
MERME1A000630P1	GO:0008270
MERME1A000631P1	GO:0046872	GO:0003677
MERME1A000632P1	GO:0016747
MERME1A000635P1	GO:0005634	GO:0003723	GO:0008380	GO:0046872	GO:0006397
MERME1A000635P2	GO:0005634	GO:0003723	GO:0008380	GO:0046872	GO:0006397
MERME1A000636P1	GO:0005576	GO:0016020
MERME1A000638P1	GO:0004674	GO:0006468	GO:0005737	GO:0005634	GO:0010857	GO:0032154	GO:0030496	GO:0007165	GO:0031267	GO:0005524
MERME1A000638P2	GO:0004674	GO:0006468	GO:0005737	GO:0005634	GO:0010857	GO:0032154	GO:0030496	GO:0005524	GO:0007165	GO:0031267
MERME1A000639P1	GO:0046983	GO:0005634	GO:0006357	GO:0003677	GO:0046872
MERME1A000642P1	GO:0006468	GO:0004672	GO:0016020	GO:0005524
MERME1A000642P2	GO:0006468	GO:0004672	GO:0016020	GO:0005524
MERME1A000642P3	GO:0006468	GO:0004672	GO:0016020	GO:0005524
MERME1A000643P1	GO:0046983	GO:0006355	GO:0003677
MERME1A000644P1	GO:0016301	GO:0016310	GO:0005737	GO:0042113
MERME1A000649P1	GO:0016020
MERME1A000649P2	GO:0016020
MERME1A000653P1	GO:0000776	GO:0051301	GO:0008017	GO:0007049	GO:0005634	GO:0032991
MERME1A000656P1	GO:0061157	GO:0016779	GO:0005737	GO:0008270	GO:0005634	GO:0003676	GO:0016020	GO:0006402	GO:0010467
MERME1A000656P2	GO:0061157	GO:0016779	GO:0005737	GO:0008270	GO:0005634	GO:0003676	GO:0016020	GO:0006402	GO:0010467
MERME1A000658P1	GO:0005520	GO:0005576	GO:0043567	GO:0016020	GO:0001968
MERME1A000660P1	GO:0016020	GO:0045780	GO:0045672	GO:0005783	GO:0051480
MERME1A000662P1	GO:0004890	GO:0034707	GO:1902476	GO:0045211	GO:0005230	GO:0005254	GO:1902711	GO:0043005	GO:0030594
MERME1A000662P2	GO:0004890	GO:0034707	GO:1902476	GO:0045211	GO:0005230	GO:0005254
MERME1A000665P1	GO:2000054	GO:0016020	GO:0005737
MERME1A000665P2	GO:2000054	GO:0016020	GO:0005737
MERME1A000667P1	GO:0004930	GO:0007166	GO:0005886	GO:0007186	GO:0005634	GO:0009653	GO:0048731	GO:0006355
MERME1A000667P2	GO:0004930	GO:0007166	GO:0005886	GO:0007186	GO:0005634	GO:0009653	GO:0048731	GO:0006355
MERME1A000669P1	GO:0003824	GO:0016020
MERME1A000670P1	GO:0030544	GO:0061077	GO:0005634	GO:0051082	GO:0005737	GO:0044183
MERME1A000674P1	GO:0007219	GO:0000139	GO:0004190	GO:0016485	GO:0005789
MERME1A000674P2	GO:0007219	GO:0000139	GO:0004190	GO:0016485	GO:0005789	GO:0008013	GO:0045296	GO:0035253	GO:0005790	GO:0043198	GO:0070765	GO:0031594	GO:0051563	GO:0030426	GO:0071632	GO:0030018	GO:0034205	GO:0007220	GO:0043025	GO:0036269	GO:0001946	GO:0045121	GO:0006509	GO:0030318	GO:0048471	GO:0005765	GO:0061053	GO:0005938	GO:0060070	GO:0009986	GO:0001666	GO:0016324	GO:0052548	GO:0060828	GO:0007420	GO:0043066	GO:0005743	GO:0043085	GO:0005634	GO:0006816
MERME1A000674P3	GO:0007219	GO:0000139	GO:0004190	GO:0016485	GO:0005789	GO:0008013	GO:0045296	GO:0035253	GO:0005790	GO:0043198	GO:0070765	GO:0031594	GO:0051563	GO:0030426	GO:0071632	GO:0030018	GO:0034205	GO:0007220	GO:0043025	GO:0036269	GO:0001946	GO:0045121	GO:0006509	GO:0030318	GO:0048471	GO:0005765	GO:0061053	GO:0005938	GO:0060070	GO:0009986	GO:0001666	GO:0016324	GO:0052548	GO:0060828	GO:0007420	GO:0043066	GO:0005743	GO:0043085	GO:0005634	GO:0006816
MERME1A000675P1	GO:0055085	GO:0016020	GO:0046964	GO:0031290	GO:0001649	GO:0042476	GO:0051216	GO:0030166	GO:0030198	GO:0006024	GO:0046963
MERME1A000678P1	GO:0004630	GO:0006654	GO:0012505	GO:0070290	GO:0043231	GO:0048017	GO:0035091	GO:0005737	GO:0016042
MERME1A000678P2	GO:0004630	GO:0006654	GO:0012505	GO:0070290	GO:0043231	GO:0048017	GO:0035091	GO:0016042	GO:0005737	GO:0045211	GO:0022848	GO:0004888	GO:0060079	GO:0034220
MERME1A000679P1	GO:0008289	GO:0005737
MERME1A000683P1	GO:0050313	GO:0006749	GO:0005654	GO:0070813	GO:0005739	GO:0042802	GO:0005506	GO:0016020
MERME1A000684P1	GO:0005741	GO:0007005	GO:0005096	GO:0090141
MERME1A000686P1	GO:0042393	GO:0070603	GO:0006338	GO:0140658	GO:0004386	GO:0006355	GO:0005524	GO:0016787	GO:1902680	GO:0003677
MERME1A000688P1	GO:0008083	GO:0005576	GO:0007165	GO:0070698	GO:0010862	GO:0071773	GO:0005125	GO:0035462	GO:2000223	GO:0061966	GO:0003140	GO:0035469	GO:0003146	GO:0071907	GO:0071910	GO:0001947
MERME1A000690P1	GO:0004252	GO:0005615	GO:0006508	GO:0016020
MERME1A000690P2	GO:0004252	GO:0005615	GO:0006508	GO:0016020
MERME1A000691P1	GO:0005741	GO:0033108	GO:0005509	GO:0045040	GO:0017062
MERME1A000694P1	GO:0048856	GO:0016020
MERME1A000694P2	GO:0048856	GO:0016020	GO:0005604
MERME1A000694P3	GO:0048856	GO:0016020
MERME1A000697P1	GO:1990904	GO:0003735	GO:0006412	GO:0005840	GO:0005739	GO:0016020
MERME1A000697P2	GO:1990904	GO:0003735	GO:0006412	GO:0005840	GO:0005739	GO:0016020
MERME1A000698P1	GO:0005759	GO:0004672	GO:0016310	GO:0005524
MERME1A000699P1	GO:0016020
MERME1A000700P1	GO:0005776	GO:0060837	GO:0008021	GO:0055037	GO:0005770	GO:0005769	GO:0048489	GO:0005794	GO:0016020	GO:0031984	GO:0005783
MERME1A000701P1	GO:0003724	GO:0001556	GO:1990904	GO:0005634	GO:0005737	GO:0005524	GO:0003730	GO:0016787	GO:0000380	GO:0043021
MERME1A000702P1	GO:0005200	GO:0005874	GO:0007010	GO:0007017	GO:0005525	GO:0005737	GO:0016787
MERME1A000704P1	GO:0003712	GO:0006351	GO:0005634	GO:0003723	GO:0016020	GO:0051091	GO:0045944
MERME1A000704P2	GO:0003712	GO:0006351	GO:0005634	GO:0003723	GO:0016020	GO:0051091	GO:0045944
MERME1A000705P1	GO:0048513	GO:0005509	GO:0016020	GO:0048468	GO:0048731
MERME1A000706P1	GO:0005634
MERME1A000708P1	GO:0032587	GO:0032012	GO:0005085	GO:0005543
MERME1A000708P2	GO:0032587	GO:0032012	GO:0005085	GO:0005543	GO:0003676
MERME1A000710P1	GO:0000981	GO:0006357	GO:0005634	GO:0007399	GO:0048513	GO:0003677	GO:0070013	GO:0001216	GO:0001067	GO:0005737	GO:0000785	GO:0060322	GO:0005515	GO:0050885	GO:0051402	GO:0048588	GO:0009913	GO:0060560	GO:0007605	GO:0048598	GO:0120039	GO:0000904	GO:0120036	GO:0045893	GO:0006935	GO:0007601
MERME1A000711P1	GO:0036396	GO:0080009	GO:0003729	GO:0030154	GO:0005634	GO:0008168	GO:1904047	GO:0016020	GO:0140098	GO:0019827	GO:0030900	GO:0061157	GO:0007283	GO:0000398
MERME1A000712P1	GO:0004345	GO:0006098	GO:0016020	GO:0050661	GO:0006006	GO:0090504
MERME1A000713P1	GO:0006486	GO:0000139	GO:0016758	GO:0008194	GO:0007420
MERME1A000716P1	GO:0030154	GO:0005737
MERME1A000716P2	GO:0030154	GO:0005737	GO:0003723
MERME1A000717P1	GO:0008061	GO:0006032	GO:0005576	GO:0004568	GO:0016020	GO:0005975
MERME1A000719P1	GO:0045104	GO:0005856	GO:0005198	GO:0042060	GO:0099512	GO:0005737	GO:0016020
MERME1A000720P1	GO:0004519
MERME1A000721P1	GO:0005886	GO:0042985	GO:0001540	GO:0005794	GO:0016787
MERME1A000724P1	GO:0015804	GO:0022857	GO:0005886	GO:0055085	GO:0015807
MERME1A000725P1	GO:0005847	GO:0006397	GO:0008270	GO:0003723	GO:0042462
MERME1A000726P1	GO:0034314	GO:0005885	GO:0003779	GO:0044877	GO:0005737	GO:0016020
MERME1A000730P1	GO:0016020
MERME1A000730P2	GO:0016020
MERME1A000730P3	GO:0016020
MERME1A000730P4	GO:0016020
MERME1A000732P1	GO:0000902	GO:0048870
MERME1A000733P1	GO:0048513	GO:0000981	GO:0005634	GO:0006357	GO:0003677	GO:0046872	GO:0021954	GO:0046545	GO:0007611	GO:0060322	GO:0048608	GO:0009653
MERME1A000734P1	GO:0004415	GO:0005975	GO:0016020	GO:0031410	GO:0006952	GO:0048856	GO:0030214
MERME1A000736P1	GO:0034755	GO:0005615	GO:0046872
MERME1A000736P2	GO:0019902	GO:0034755	GO:0005615	GO:0046872
MERME1A000738P1	GO:0005096	GO:0001675	GO:0031410	GO:0007289	GO:0045109	GO:0016020
MERME1A000738P2	GO:0005096	GO:0001675	GO:0031410	GO:0007289	GO:0045109	GO:0016020
MERME1A000739P1	GO:0036126	GO:0016757	GO:0005515	GO:0005930
MERME1A000740P1	GO:0006623	GO:0035658	GO:0016192
MERME1A000741P1	GO:0002224	GO:0004888	GO:0016020	GO:0031012	GO:0005615	GO:0008270	GO:0006954	GO:0045087
MERME1A000746P1	GO:0003713	GO:0045893	GO:0005634	GO:0003917	GO:0005694	GO:0003677	GO:0006265
MERME1A000746P2	GO:0003713	GO:0045893	GO:0005634	GO:0003917	GO:0005694	GO:0003677	GO:0006265
MERME1A000746P3	GO:0003713	GO:0045893	GO:0005634	GO:0003917	GO:0005694	GO:0003677	GO:0006265
MERME1A000746P4	GO:0003713	GO:0045893	GO:0005634	GO:0003917	GO:0005694	GO:0003677	GO:0006265
MERME1A000746P5	GO:0003713	GO:0045893	GO:0005634	GO:0003917	GO:0005694	GO:0003677	GO:0006265
MERME1A000747P1	GO:0000981	GO:0006357	GO:0005634	GO:0048916	GO:0003677	GO:0042472	GO:0001067
MERME1A000748P1	GO:0022857	GO:0055085	GO:0045202	GO:0016020	GO:0007601	GO:0007268	GO:0070382	GO:0043005	GO:0098700	GO:0051938	GO:1990351	GO:0050803	GO:0071944	GO:0006820	GO:0044341	GO:0055062	GO:0006814	GO:0006813	GO:0050896
MERME1A000749P1	GO:0008622	GO:0003887	GO:0071897	GO:0006260	GO:0051539	GO:0006281	GO:0008270	GO:0003677	GO:0000166	GO:0008310	GO:0022616	GO:0000278
MERME1A000751P1	GO:0001935	GO:0005654	GO:0043565	GO:0003700	GO:0007049	GO:0006355
MERME1A000752P1	GO:0048513	GO:0046872
MERME1A000753P1	GO:0005055	GO:0000028	GO:0022627	GO:0043236	GO:0005634	GO:0003735	GO:0007155	GO:0005886	GO:0006412
MERME1A000755P1	GO:0034464	GO:0106411	GO:0060271	GO:0009117	GO:0000287	GO:0005737	GO:0016020
MERME1A000755P2	GO:0034464	GO:0106411	GO:0060271	GO:0009117	GO:0000287	GO:0005737	GO:0016020
MERME1A000760P1	GO:0044528	GO:0016301	GO:0035770	GO:0005759	GO:0003723	GO:0016020	GO:0016310	GO:0000963
MERME1A000760P2	GO:0044528	GO:0016301	GO:0035770	GO:0005759	GO:0003723	GO:0016020	GO:0016310	GO:0000963
MERME1A000762P1	GO:0016491	GO:0000166
MERME1A000765P1	GO:0048015	GO:0016301	GO:0016020	GO:0046854	GO:0071944	GO:0005737	GO:0016773	GO:0016310
MERME1A000765P2	GO:0048015	GO:0016301	GO:0016020	GO:0046854	GO:0071944	GO:0005737	GO:0016773	GO:0016310
MERME1A000767P1	GO:0045087	GO:0005737	GO:0042981
MERME1A000767P2	GO:0045087	GO:0005737	GO:0042981	GO:0016020
MERME1A000768P1	GO:0098916	GO:0045202	GO:0046872	GO:0016020	GO:0031267	GO:0017158	GO:0099643	GO:0001505	GO:0006836	GO:0006887	GO:0051649	GO:0015031
MERME1A000769P1	GO:0005922	GO:0007154	GO:0005243	GO:0023052	GO:0055085
MERME1A000770P1	GO:0043020	GO:0020037	GO:0048246	GO:1990266	GO:0016491	GO:0046872	GO:0042554
MERME1A000771P1	GO:0019992	GO:0098793	GO:0006887	GO:0007268	GO:0005543	GO:0005509	GO:0005737	GO:0048468	GO:0017075	GO:0031594	GO:0044306	GO:0005516	GO:0150034	GO:0097060	GO:0012506	GO:0016188	GO:0007528	GO:0097708	GO:0048278	GO:0098588	GO:0012505	GO:0099504	GO:0099643	GO:0001505	GO:0006836	GO:0065003
MERME1A000772P1	GO:0045048	GO:0005783	GO:0016887	GO:0005524	GO:0032991	GO:0046872	GO:0006620	GO:0007416
MERME1A000774P1	GO:0004675	GO:0007178	GO:0016020	GO:0043235	GO:0006468	GO:0005524	GO:0046872
MERME1A000780P1	GO:0005085	GO:0007264	GO:0005737	GO:0048468	GO:0005886	GO:0035023	GO:0003341
MERME1A000780P2	GO:0005085	GO:0007264	GO:0005737	GO:0048468	GO:0005886	GO:0035023	GO:0003341
MERME1A000780P3	GO:0005085	GO:0007264	GO:0005737	GO:0048468	GO:0005886	GO:0035023	GO:0003341
MERME1A000780P4	GO:0005085	GO:0007264	GO:0005737	GO:0048468	GO:0005886	GO:0035023	GO:0003341
MERME1A000780P5	GO:0005085	GO:0048468	GO:0005737	GO:0007264
MERME1A000783P1	GO:0110165
MERME1A000783P2	GO:0110165
MERME1A000785P1	GO:0003723	GO:0005737	GO:0030719	GO:0034587	GO:0016020	GO:0035770	GO:0007283
MERME1A000785P2	GO:0003723	GO:0005737	GO:0030719	GO:0034587	GO:0016020	GO:0035770	GO:0007283
MERME1A000786P1	GO:0001678	GO:0005536	GO:0005829	GO:0004396	GO:0005739	GO:0046835	GO:0006096	GO:0005524	GO:0019318	GO:0003676	GO:0051156
MERME1A000787P1	GO:0008180	GO:0008237	GO:0060118	GO:0008021	GO:0019784	GO:0046872	GO:0048471	GO:0005829	GO:0000338	GO:0051091	GO:0043066
MERME1A000788P1	GO:0031981	GO:0042254	GO:0030515	GO:0016072	GO:0034470	GO:0043232	GO:0030686	GO:0032040	GO:0140513
MERME1A000789P1	GO:0016301	GO:0016310	GO:0016020
MERME1A000790P1	GO:0043546	GO:0005777	GO:0006629	GO:0071949	GO:0051537	GO:0005506	GO:0004854	GO:0016727	GO:0004031	GO:0051287
MERME1A000791P1	GO:0016020
MERME1A000793P1	GO:0005794	GO:0005654	GO:0031984
MERME1A000795P1	GO:0008270	GO:0005634	GO:0003676
MERME1A000795P2	GO:0008270	GO:0005634	GO:0003676
MERME1A000801P1	GO:0016020
MERME1A000802P1	GO:0030672	GO:0098916	GO:0022857	GO:0006836	GO:0055085
MERME1A000803P1	GO:0032970	GO:0016020
MERME1A000806P1	GO:0004467	GO:0001676	GO:0016020	GO:0005783	GO:0005524	GO:0035338	GO:0000038
MERME1A000806P2	GO:0004467	GO:0001676	GO:0016020	GO:0005783	GO:0005524	GO:0035338	GO:0000038
MERME1A000809P1	GO:0019901	GO:0016020
MERME1A000809P2	GO:0019901	GO:0016020
MERME1A000811P1	GO:0016226	GO:1990221	GO:0005739	GO:0005634
MERME1A000815P1	GO:0045944
MERME1A000815P2	GO:0045944
MERME1A000815P3	GO:0045944
MERME1A000815P4	GO:0045944
MERME1A000817P1	GO:0004930	GO:0007186	GO:0016020	GO:0043235	GO:0005768	GO:0071944
MERME1A000818P1	GO:0000786	GO:0046982	GO:0002227	GO:0030527	GO:0061844	GO:0005634	GO:0003677	GO:0005829	GO:0070013	GO:0005615	GO:0016020
MERME1A000827P1	GO:0001935	GO:0005654	GO:0043565	GO:0003700	GO:0007049	GO:0006355
MERME1A000829P1	GO:0005007	GO:0008543	GO:0005886	GO:0008284	GO:0005524	GO:0006468	GO:0009381	GO:0006259
MERME1A000829P2	GO:0005007	GO:0008543	GO:0005886	GO:0008284	GO:0005524	GO:0006468	GO:0009381	GO:0007155	GO:0006259
MERME1A000830P1	GO:0005886	GO:0070782	GO:0043652	GO:1902742
MERME1A000833P1	GO:0030141	GO:0004725	GO:0006470	GO:0030658	GO:0045202	GO:0035773	GO:0051046
MERME1A000837P1	GO:0016020
MERME1A000838P1	GO:0019767	GO:0032998	GO:0038095
MERME1A000840P1	GO:1902936	GO:0016020
MERME1A000840P2	GO:1902936	GO:0016020
MERME1A000844P1	GO:0007156	GO:0005509	GO:0005886	GO:0060429
MERME1A000844P2	GO:0007156	GO:0005509	GO:0005886	GO:0060429	GO:0005912	GO:0045296	GO:0019898	GO:0003676	GO:0009790	GO:0098796	GO:0044331	GO:0016339	GO:0034332	GO:0007043	GO:0000902
MERME1A000847P1	GO:0005634	GO:0010468
MERME1A000847P2	GO:0005634	GO:0010468
MERME1A000847P3	GO:0005634	GO:0010468
MERME1A000850P1	GO:0005245	GO:0005891	GO:0070588	GO:0045202	GO:0007528	GO:1901385	GO:0098916
MERME1A000850P2	GO:0005245	GO:0005891	GO:0070588	GO:0045202	GO:0007528	GO:1901385	GO:0098916
MERME1A000850P3	GO:0005245	GO:0005891	GO:0070588	GO:0045202	GO:0007528	GO:1901385	GO:0098916
MERME1A000852P1	GO:0031032	GO:0005516	GO:0015629	GO:0003779	GO:0044877	GO:0007015
MERME1A000852P2	GO:0031032	GO:0005516	GO:0015629	GO:0003779	GO:0044877	GO:0007015
MERME1A000858P1	GO:0005085	GO:0048468	GO:0005737	GO:0060415	GO:0007160	GO:0007030	GO:0007165	GO:0035023
MERME1A000858P2	GO:0005085	GO:0048468	GO:0005737	GO:0016020	GO:0060415	GO:0007160	GO:0007030	GO:0007165	GO:0035023
MERME1A000858P3	GO:0005085	GO:0048468	GO:0005737	GO:0016020	GO:0060415	GO:0007160	GO:0007030	GO:0007165	GO:0035023
MERME1A000858P4	GO:0005085	GO:0048468	GO:0005737	GO:0016020	GO:0060415	GO:0007160	GO:0007030	GO:0007165	GO:0035023
MERME1A000858P5	GO:0005085	GO:0048468	GO:0005737	GO:0016020	GO:0060415	GO:0007160	GO:0007030	GO:0007165	GO:0035023
MERME1A000858P6	GO:0005085	GO:0048468	GO:0005737	GO:0016020	GO:0060415	GO:0007160	GO:0007030	GO:0007165	GO:0035023
MERME1A000859P1	GO:0005886	GO:0030513
MERME1A000860P1	GO:0006629	GO:0016874	GO:0003676
MERME1A000861P1	GO:0030036	GO:0003779	GO:0030054
MERME1A000862P1	GO:0008168	GO:0032259
MERME1A000863P1	GO:0006408	GO:0005634	GO:0003723	GO:0005737	GO:0015031
MERME1A000867P1	GO:0007179	GO:0005667	GO:0046872	GO:0005634	GO:0005737	GO:0006355
MERME1A000867P2	GO:0007179	GO:0005667	GO:0046872	GO:0005634	GO:0005737	GO:0006355
MERME1A000867P3	GO:0007179	GO:0005667	GO:0046872	GO:0005634	GO:0070411	GO:0005737	GO:0000978	GO:0071141	GO:0006355	GO:0000981	GO:0030509	GO:0060395	GO:0048856	GO:0030154	GO:0032501
MERME1A000872P1	GO:0005576	GO:0016020
MERME1A000873P1	GO:0005634	GO:0008083	GO:0007165	GO:0005737	GO:0031514
MERME1A000874P1	GO:0016567	GO:0035556
MERME1A000876P1	GO:0016020
MERME1A000877P1	GO:0016864	GO:0005788	GO:0034976	GO:0006457	GO:0140096	GO:0009986
MERME1A000883P1	GO:0003676	GO:0007212	GO:0016020	GO:0048268	GO:0032051
MERME1A000883P2	GO:0003676
MERME1A000883P3	GO:0003676	GO:0007212	GO:0016020	GO:0048268	GO:0032051
MERME1A000885P1	GO:0030259	GO:0000139	GO:0016758	GO:0034641
MERME1A000888P1	GO:0046983	GO:0015031
MERME1A000888P2	GO:0046983	GO:0015031	GO:0016020
MERME1A000888P3	GO:0046983	GO:0015031
MERME1A000890P1	GO:0006915	GO:0000139	GO:0030141
MERME1A000890P2	GO:0006915	GO:0000139	GO:0030141
MERME1A000891P1	GO:0017025	GO:0070897	GO:0004402	GO:0006338	GO:0003743	GO:0006413
MERME1A000896P1	GO:0016020
MERME1A000896P2	GO:0016020
MERME1A000897P1	GO:0046872	GO:0005769	GO:0006897	GO:0005545
MERME1A000899P1	GO:0006357	GO:0043565	GO:0005634	GO:0003700	GO:0048856
MERME1A000900P1	GO:0102200	GO:0009395	GO:0005635	GO:0070290	GO:0008270	GO:0006355
MERME1A000901P1	GO:0031929
MERME1A000906P1	GO:0005634	GO:0003677	GO:0046872	GO:0033553
MERME1A000906P2	GO:0005634	GO:0003677	GO:0046872	GO:0033553
MERME1A000907P1	GO:0006486	GO:0000139	GO:0016758	GO:0008194
MERME1A000909P1	GO:0007517	GO:0048471	GO:0031672	GO:0030018	GO:0030154	GO:0002088	GO:0048738	GO:0010927	GO:0031032	GO:0016020	GO:0097435	GO:0140694
MERME1A000909P2	GO:0007517	GO:0048471	GO:0031672	GO:0030018	GO:0030154	GO:0002088	GO:0048738	GO:0010927	GO:0031032	GO:0016020	GO:0097435	GO:0140694
MERME1A000910P1	GO:0016020
MERME1A000913P1	GO:0016020	GO:0047484	GO:0031410	GO:0005783	GO:0071944
MERME1A000915P1	GO:0016868	GO:0005975	GO:0000287
MERME1A000916P1	GO:0008519	GO:0072488	GO:0005886
MERME1A000918P1	GO:0046983
MERME1A000922P1	GO:0016020
MERME1A000925P1	GO:0045730	GO:0016176	GO:0043020	GO:0006909	GO:0035091	GO:0042554	GO:0005737
MERME1A000925P2	GO:0045730	GO:0016176	GO:0043020	GO:0006909	GO:0035091	GO:0042554	GO:0005737
MERME1A000927P1	GO:0038127	GO:0004713	GO:0098590	GO:0042127	GO:0019199	GO:0006468	GO:0045178	GO:0043235	GO:0005524	GO:0048408	GO:0033674	GO:0043066	GO:0022008	GO:0072554	GO:0045187
MERME1A000927P2	GO:0038127	GO:0004713	GO:0098590	GO:0019199	GO:0042127	GO:0006468	GO:0045178	GO:0043235	GO:0005524	GO:0048408	GO:0033674	GO:0043066	GO:0022008	GO:0072554	GO:0045187
MERME1A000928P1	GO:0004496	GO:0006695	GO:0005737	GO:0019287	GO:0016020	GO:0005524	GO:0016310
MERME1A000930P1	GO:0016567	GO:0003924	GO:0008021	GO:0005525	GO:0035556	GO:0005768	GO:0005886	GO:0072659
MERME1A000930P2	GO:0016567	GO:0003924	GO:0008021	GO:0005525	GO:0035556	GO:0005768	GO:0005886	GO:0072659
MERME1A000931P1	GO:0005484	GO:0061025	GO:0016020	GO:0016192	GO:0012505	GO:0006886	GO:0000149	GO:0032991	GO:0005737	GO:0140056	GO:0048284	GO:0016050
MERME1A000932P1	GO:0016020	GO:0071896	GO:0005911	GO:0071944
MERME1A000933P1	GO:0016020
MERME1A000934P1	GO:0008277	GO:0005737	GO:0007601	GO:1902605
MERME1A000935P1	GO:0008270	GO:0016567	GO:0005737	GO:0004842
MERME1A000939P1	GO:0051731	GO:0006396	GO:0005634	GO:0031017	GO:0060216	GO:0005524	GO:0001889	GO:0048565	GO:0042273	GO:0016072	GO:0016310
MERME1A000941P1	GO:0045048	GO:0044183	GO:0005789	GO:0006457	GO:0160064	GO:0101031
MERME1A000942P1	GO:0033162	GO:0042438	GO:0016491	GO:0003406	GO:0032438	GO:0030318
MERME1A000943P1	GO:0032991	GO:0043552	GO:0003677	GO:0097632	GO:0097629	GO:0000423	GO:0000045	GO:0005776	GO:0005634	GO:0009267	GO:0006352
MERME1A000944P1	GO:0009968	GO:0043005	GO:0007186
MERME1A000945P1	GO:0032012	GO:0005085
MERME1A000946P1	GO:0005737	GO:0006915	GO:0031968	GO:0012505	GO:0043231
MERME1A000947P1	GO:0070403	GO:0002042	GO:0033553	GO:0005637	GO:0014013	GO:0046872	GO:0005654	GO:0045766	GO:0016740	GO:0017136	GO:0002039	GO:0003714	GO:0070932	GO:0006338	GO:0045892
MERME1A000948P1	GO:0003677	GO:0005737	GO:0016020	GO:0043130
MERME1A000949P1	GO:0004931	GO:0033198	GO:0098794	GO:0001614	GO:0035590	GO:0005886	GO:0060079	GO:0005524	GO:0098655
MERME1A000950P1	GO:0033180	GO:0046961	GO:0046034	GO:0046933	GO:0009206	GO:0016324	GO:1902600	GO:0009152	GO:0005524
MERME1A000952P1	GO:0071562	GO:0043495	GO:0005774
MERME1A000952P2	GO:0071562	GO:0043495	GO:0005774
MERME1A000956P1	GO:0016020
MERME1A000956P2	GO:0016020
MERME1A000960P1	GO:0016020
MERME1A000960P2	GO:0016020
MERME1A000960P3	GO:0016020
MERME1A000965P1	GO:0005634	GO:0005737	GO:0016020
MERME1A000974P1	GO:0032027	GO:0097224	GO:0007283	GO:0016020
MERME1A000974P2	GO:0032027	GO:0097224	GO:0007283
MERME1A000974P3	GO:0032027	GO:0097224	GO:0007283
MERME1A000974P4	GO:0032027	GO:0097224	GO:0007283
MERME1A000974P5	GO:0032027	GO:0097224	GO:0007283
MERME1A000974P8	GO:0032027	GO:0097224	GO:0007283
MERME1A000975P1	GO:0016020
MERME1A000978P1	GO:0007601	GO:0016459	GO:0003774	GO:0003779	GO:0004672	GO:0048731	GO:0005524	GO:0005884	GO:0006468	GO:0030175	GO:0050896	GO:0019752	GO:0030170	GO:0016830	GO:0005516
MERME1A000978P2	GO:0007601	GO:0016459	GO:0003774	GO:0003779	GO:0004672	GO:0048731	GO:0005524	GO:0005884	GO:0006468	GO:0030175	GO:0050896	GO:0019752	GO:0030170	GO:0016830	GO:0005516
MERME1A000979P1	GO:0005375	GO:0035434	GO:0031902	GO:0006878	GO:0015080	GO:0042910	GO:0042802	GO:0005507	GO:0014704	GO:0042539	GO:0016323	GO:0071391	GO:0055038	GO:0031901	GO:0046688	GO:0016324	GO:1902601	GO:0036324	GO:0015677	GO:0001525	GO:0051259	GO:0042908	GO:0051649
MERME1A000981P1	GO:0006685	GO:0004767	GO:0005615	GO:0046872
MERME1A000990P1	GO:0016020
MERME1A000991P1	GO:0032433	GO:0051028	GO:0003729	GO:0042734	GO:0036464	GO:0030426	GO:0043197	GO:0006417	GO:0003924	GO:0005525	GO:0043204	GO:0007399	GO:0008380	GO:0006397	GO:0042803	GO:0048471	GO:0000775	GO:0045182	GO:0005730	GO:1990904	GO:1902737	GO:0051489	GO:0032482	GO:0014069	GO:0000381	GO:0001934	GO:0043488	GO:0034250	GO:0034249	GO:0051248	GO:0010628	GO:0010557	GO:0031328	GO:0010558	GO:0031327	GO:0010629
MERME1A000993P1	GO:0004930	GO:0007186	GO:0016020	GO:0045823	GO:0071944
MERME1A000993P2	GO:0004930	GO:0007186	GO:0016020	GO:0045823	GO:0071944	GO:0051379	GO:0002025
MERME1A000996P1	GO:0007156	GO:0005509	GO:0016020	GO:0071944	GO:0003779	GO:0007010
MERME1A000996P2	GO:0007156	GO:0005509	GO:0016020	GO:0071944	GO:0007010	GO:0003779
MERME1A001000P1	GO:0080048	GO:0005737	GO:0000166	GO:0016787
MERME1A001000P2	GO:0080048	GO:0005737	GO:0000166	GO:0016787
MERME1A001000P3	GO:0080048	GO:0005737	GO:0000166	GO:0016787
MERME1A001000P4	GO:0080048	GO:0005737	GO:0000166	GO:0016787
MERME1A001001P1	GO:0033270	GO:0031641	GO:0019911	GO:0043220	GO:0005886
MERME1A001002P1	GO:0016301	GO:0016310
MERME1A001004P1	GO:0007605	GO:0016020
MERME1A001005P1	GO:0008437	GO:0009755	GO:0005576	GO:0030141	GO:0005634	GO:0005886	GO:0014050	GO:0014054	GO:0001692	GO:0042755	GO:0032024
MERME1A001006P1	GO:0030018	GO:0008121	GO:1902600	GO:0022900
MERME1A001007P1	GO:0005576	GO:0016020
MERME1A001013P1	GO:0004831	GO:0006437	GO:0005634	GO:0000049	GO:0032991	GO:0005524	GO:0005737	GO:0010212	GO:0006974	GO:0006259
MERME1A001013P2	GO:0004831	GO:0006437	GO:0005634	GO:0000049	GO:0032991	GO:0005524	GO:0005737	GO:0010212	GO:0006974	GO:0006259
MERME1A001013P3	GO:0004831	GO:0006437	GO:0005634	GO:0000049	GO:0032991	GO:0005524	GO:0005737	GO:0010212	GO:0006974	GO:0006259
MERME1A001013P4	GO:0004831	GO:0006437	GO:0005634	GO:0000049	GO:0032991	GO:0005524	GO:0005737	GO:0010212	GO:0006974	GO:0006259
MERME1A001013P5	GO:0004831	GO:0006437	GO:0005634	GO:0000049	GO:0032991	GO:0005524	GO:0005737	GO:0010212	GO:0006974	GO:0006259
MERME1A001018P1	GO:0005096	GO:0007165
MERME1A001018P2	GO:0005096	GO:0007165
MERME1A001018P3	GO:0005096	GO:0007165
MERME1A001018P4	GO:0005096	GO:0007165
MERME1A001019P1	GO:0030513	GO:0005615	GO:0002244	GO:0016020
MERME1A001020P1	GO:0046983
MERME1A001021P1	GO:0038127	GO:0004713	GO:0098590	GO:0019199	GO:0042127	GO:0006468	GO:0045178	GO:0043235	GO:0005524	GO:0033674	GO:0005154	GO:0043066	GO:0022008
MERME1A001022P1	GO:0007420	GO:0004519
MERME1A001024P1	GO:0005737	GO:0003824	GO:0007155	GO:0043229	GO:0042289	GO:0019882	GO:0006955	GO:0016020	GO:0006886	GO:0071944
MERME1A001027P1	GO:0006869	GO:0008289	GO:0016020
MERME1A001027P2	GO:0006869	GO:0008289	GO:0016020
MERME1A001031P1	GO:0031683	GO:0007186	GO:0016020	GO:0003924	GO:1905360	GO:0005525	GO:0007212	GO:0046872	GO:0071944	GO:0007606	GO:0031852	GO:0051430	GO:0031698	GO:0031748	GO:0035255	GO:0005159
MERME1A001031P2	GO:0031683	GO:0007186	GO:0016020	GO:0003924	GO:0005525	GO:0046872
MERME1A001033P1	GO:0003743	GO:0006413	GO:0005850	GO:0000049	GO:0003924	GO:0005525	GO:0002181	GO:0022618
MERME1A001035P1	GO:0005747	GO:0016491
MERME1A001037P1	GO:0016491	GO:0016020
MERME1A001037P2	GO:0004745	GO:0001917	GO:0042572	GO:0052650	GO:0005789	GO:0110095	GO:0007601	GO:0015031
MERME1A001040P1	GO:0004674	GO:0006468	GO:0005956	GO:0005829	GO:0005524	GO:0005634	GO:0018210	GO:0018209	GO:1905818
MERME1A001042P1	GO:0005634	GO:0006355	GO:0003677	GO:0048856
MERME1A001042P2	GO:0005634	GO:0006355	GO:0003677	GO:0001067	GO:0000981	GO:0048856	GO:0032501	GO:0001708	GO:0060271
MERME1A001043P1	GO:0005219	GO:0033017	GO:0051209	GO:0006874	GO:0005516	GO:0005509	GO:0032991	GO:0005790	GO:0030018	GO:0042383	GO:0048763	GO:0070296	GO:0006941
MERME1A001045P1	GO:0006289	GO:0003678	GO:0005634	GO:0032508	GO:0016818	GO:0012505	GO:0003677	GO:0005524	GO:0045951	GO:0006915	GO:0006366
MERME1A001052P1	GO:0005737
MERME1A001052P2	GO:0005737
MERME1A001052P3	GO:0005737
MERME1A001053P1	GO:0006837	GO:0042910	GO:0016020	GO:0043195	GO:0006836	GO:0005277	GO:0042908	GO:0051649	GO:0065008	GO:0045334	GO:0055085	GO:0030140	GO:1901374	GO:0015697	GO:0007268	GO:0005794	GO:0032991	GO:0071944
MERME1A001055P1	GO:0060038	GO:0045162	GO:0001947
MERME1A001056P1	GO:0004935	GO:0071875	GO:0005886	GO:0051380	GO:0032811	GO:0002025	GO:0045986	GO:0043434	GO:0007189
MERME1A001057P1	GO:0004879	GO:0030522	GO:0005634	GO:0006351	GO:0043565	GO:0008270	GO:0006355	GO:0001067	GO:0003690	GO:0009755	GO:1902680	GO:0030154	GO:1902679
MERME1A001058P1	GO:0004653	GO:0000139	GO:0006486	GO:0030246
MERME1A001059P1	GO:0005762	GO:0003735	GO:0006412
MERME1A001061P1	GO:0004222	GO:0048856	GO:0016020	GO:0006508	GO:0071944	GO:0046872	GO:0007229	GO:0050839	GO:0002693	GO:0051044	GO:0006954	GO:0022407
MERME1A001062P1	GO:0048513	GO:0005509	GO:0016020	GO:0006897	GO:1901342
MERME1A001064P1	GO:0005525	GO:0043457	GO:0031314
MERME1A001067P1	GO:0008887	GO:0016310	GO:0005737	GO:0016020	GO:0036211
MERME1A001067P2	GO:0008887	GO:0016310	GO:0005737	GO:0016020	GO:0036211
MERME1A001067P3	GO:0008887	GO:0016310	GO:0005737	GO:0016020	GO:0036211
MERME1A001069P1	GO:0005829	GO:0016787	GO:0016020
MERME1A001071P1	GO:0004651	GO:0006370	GO:0005634	GO:0140818	GO:0004484	GO:0006470	GO:0008138	GO:0005525	GO:0005524	GO:0050355
MERME1A001072P1	GO:0005886
MERME1A001074P1	GO:0005794	GO:0071391	GO:0004674	GO:0016020	GO:0016310	GO:0070166	GO:0036211
MERME1A001075P1	GO:0008270	GO:0005737
MERME1A001076P1	GO:0055107	GO:0005737	GO:0047496
MERME1A001077P1	GO:0001944	GO:0016020
MERME1A001079P1	GO:0006198	GO:0004114	GO:0046872	GO:0007165
MERME1A001079P2	GO:0006198	GO:0004114	GO:0046872	GO:0007165
MERME1A001080P1	GO:0004114	GO:0007165	GO:0016020	GO:0046872	GO:0043951	GO:0043422
MERME1A001082P1	GO:0000981	GO:0006357	GO:0005634	GO:0003677	GO:0008270
MERME1A001082P2	GO:0000981	GO:0006357	GO:0005634	GO:0003677	GO:0008270
MERME1A001083P1	GO:0008270	GO:0003676
MERME1A001084P1	GO:0003777	GO:0007018	GO:0005874	GO:0008017	GO:0048731	GO:0005524	GO:0005871	GO:0043197	GO:0048839	GO:0005929	GO:0016887	GO:0090596	GO:0005737	GO:0060271	GO:0009888	GO:0048468	GO:0036372
MERME1A001085P1	GO:0016020
MERME1A001086P1	GO:0004435	GO:0016042	GO:0035556	GO:0005509
MERME1A001087P1	GO:0006335	GO:0005634	GO:0060041	GO:0048568	GO:0000278
MERME1A001093P1	GO:0016432	GO:0008033	GO:0005634	GO:0008083	GO:0009451	GO:0007165
MERME1A001098P1	GO:0016020
MERME1A001098P2	GO:0016020
MERME1A001101P1	GO:0042311	GO:0004952	GO:0045202	GO:0001963	GO:0007212	GO:0005886	GO:0007189	GO:0004930	GO:0071875
MERME1A001106P1	GO:0030133	GO:0004252	GO:0006508	GO:0042445	GO:0043005	GO:0005615	GO:0051604	GO:0006518	GO:0016020
MERME1A001108P1	GO:0048513	GO:0046872	GO:0005634	GO:0046013	GO:0000122	GO:0140297	GO:0045944	GO:0003713	GO:0016020
MERME1A001109P1	GO:0003899	GO:0005730	GO:0006351	GO:0000428	GO:0005654	GO:0008270	GO:0003676	GO:0140513
MERME1A001110P1	GO:0097058	GO:0042531	GO:0019955	GO:0009897	GO:0004896	GO:0043235	GO:0019221
MERME1A001113P1	GO:0043130	GO:0110078	GO:0032006	GO:0031931	GO:0035091	GO:0031932	GO:0016020	GO:0005737
MERME1A001114P1	GO:0006597	GO:0004014	GO:0005829	GO:0008295
MERME1A001115P1	GO:0015293	GO:0055085	GO:0016020	GO:0006814
MERME1A001118P1	GO:0005262	GO:0070588	GO:0016020
MERME1A001118P2	GO:0005262	GO:0070588	GO:0016020
MERME1A001121P1	GO:0008138	GO:0006470	GO:0005737	GO:0017018	GO:0004725	GO:0033549	GO:0051087	GO:0043409
MERME1A001122P1	GO:0000786	GO:0046982	GO:0030527	GO:0005634	GO:0003677
MERME1A001125P1	GO:0005929	GO:0030030	GO:0005856	GO:0005886	GO:0005737
MERME1A001125P2	GO:0005929	GO:0030030	GO:0005856	GO:0005886	GO:0005737
MERME1A001127P1	GO:0006614	GO:0005789
MERME1A001131P1	GO:0070187	GO:0016233	GO:0042162	GO:0005515	GO:1904356
MERME1A001131P2	GO:0070187	GO:0016233	GO:0042162	GO:0016020	GO:1904356
MERME1A001132P1	GO:0019781	GO:0045116	GO:0005634	GO:0005737	GO:0004839	GO:0016020	GO:0016567	GO:0006511	GO:0006974
MERME1A001134P1	GO:0005634	GO:0006355	GO:0046872	GO:0005737	GO:0051301	GO:1902036	GO:0048538
MERME1A001134P2	GO:0005634	GO:0006355	GO:0046872	GO:0005737	GO:0070013	GO:0051301	GO:0042127
MERME1A001135P1	GO:0008670	GO:0009062
MERME1A001137P1	GO:0018108	GO:0004713	GO:0005856	GO:0005737	GO:0005524	GO:0043304	GO:0007155	GO:0006935
MERME1A001137P2	GO:0018108	GO:0004713	GO:0005856	GO:0005737	GO:0005524	GO:0043304	GO:0007155	GO:0006935
MERME1A001140P1	GO:0046872	GO:0016740
MERME1A001143P1	GO:0006468	GO:0004672	GO:0005737	GO:0031982	GO:0043231	GO:0005524	GO:0016020	GO:0072318	GO:0072583	GO:0030276
MERME1A001143P2	GO:0006468	GO:0004672	GO:0005737	GO:0031982	GO:0043231	GO:0005524	GO:0016020	GO:0072318	GO:0072583	GO:0030276
MERME1A001144P1	GO:0017065	GO:0006284	GO:0005634
MERME1A001146P1	GO:0048856	GO:0016020
MERME1A001146P2	GO:0048856	GO:0016020
MERME1A001147P1	GO:0004252	GO:0005615	GO:0006508	GO:0016020
MERME1A001149P1	GO:0030901	GO:0005634	GO:0000981	GO:0021536	GO:0043565	GO:0016020	GO:0006357
MERME1A001149P2	GO:0030901	GO:0005634	GO:0000981	GO:0021536	GO:0043565	GO:0016020	GO:0006357
MERME1A001151P1	GO:0016020
MERME1A001152P1	GO:0016459	GO:0003774	GO:0048731	GO:0003779	GO:0005524	GO:0007165	GO:0005737	GO:0030175	GO:0051489	GO:0005576	GO:0030705	GO:0005547	GO:0008360	GO:0044877	GO:0005179	GO:0140657
MERME1A001155P1	GO:0016491	GO:0016020
MERME1A001156P1	GO:0046873	GO:0030001	GO:0048471	GO:0016020	GO:0055085	GO:0071944	GO:0031113	GO:1901702	GO:0010975	GO:0015294	GO:0008514	GO:0098657	GO:0007165	GO:0015701	GO:1903672	GO:0036293
MERME1A001157P1	GO:0005615	GO:0036122	GO:0030514	GO:0016020	GO:0030178
MERME1A001158P1	GO:0008270	GO:0031347	GO:0005737	GO:0002833	GO:0003676	GO:0032101	GO:0050778	GO:0003682	GO:0014036	GO:0045182	GO:0002376	GO:2000767	GO:0048703	GO:0051216	GO:0060322	GO:0045944	GO:0045892
MERME1A001159P1	GO:0000813	GO:0015031	GO:0031902	GO:0009056	GO:0072666	GO:0007034	GO:0090150	GO:0007626	GO:0006508
MERME1A001160P1	GO:0005634
MERME1A001161P1	GO:0033180	GO:0046961	GO:1902600	GO:0016471
MERME1A001162P1	GO:0023052
MERME1A001165P1	GO:0001935	GO:0005654	GO:0043565	GO:0003700	GO:0007049	GO:0006355
MERME1A001166P1	GO:0071014	GO:0005684
MERME1A001167P1	GO:0005509	GO:0005815	GO:0008017
MERME1A001171P1	GO:0004869	GO:0005737
MERME1A001174P1	GO:0036158	GO:0005930	GO:0004930	GO:0003341	GO:0005886	GO:0007186
MERME1A001174P2	GO:0036158	GO:0005930	GO:0004930	GO:0003341	GO:0005886	GO:0007186
MERME1A001174P3	GO:0036158	GO:0005930	GO:0003341	GO:0016020
MERME1A001175P1	GO:0042288	GO:0050776	GO:0016020	GO:0009986	GO:0015026
MERME1A001176P1	GO:0000139	GO:0016798
MERME1A001177P1	GO:0022625	GO:0003735	GO:0003723
MERME1A001178P1	GO:0016020
MERME1A001179P1	GO:0016020	GO:0018231	GO:0002178	GO:0043001	GO:0005795	GO:0018345	GO:0006612
MERME1A001181P1	GO:0050265	GO:0005730	GO:0016071	GO:1990817	GO:0006396	GO:0061157	GO:0003723	GO:0016607	GO:0005524	GO:0005737	GO:0005847	GO:0008270	GO:0006401	GO:0140767	GO:0016073
MERME1A001182P1	GO:0051298	GO:0005813	GO:0005819	GO:0051225	GO:0005634
MERME1A001187P1	GO:0030198	GO:0005576	GO:0016020	GO:0031012
MERME1A001187P2	GO:0030198	GO:0005576	GO:0005044	GO:0016020	GO:0031012	GO:0006897
MERME1A001187P3	GO:0030198	GO:0005576	GO:0005044	GO:0016020	GO:0031012	GO:0006897
MERME1A001187P4	GO:0030198	GO:0005576	GO:0016020	GO:0031012
MERME1A001190P1	GO:0005576	GO:0045299	GO:0030020	GO:0005581	GO:0005509	GO:0062023	GO:0051259	GO:0030198
MERME1A001191P1	GO:0046983	GO:0005634	GO:0006357	GO:0003677	GO:0046872
MERME1A001192P1	GO:0016746	GO:0016020	GO:0030258
MERME1A001193P1	GO:0016020
MERME1A001194P1	GO:0005126	GO:0051607	GO:0005576
MERME1A001199P1	GO:0016020
MERME1A001199P3	GO:0016020
MERME1A001200P1	GO:0016020	GO:0004888	GO:0007165
MERME1A001201P1	GO:0004984	GO:0050911	GO:0005886	GO:0004930	GO:0005549	GO:0007186
MERME1A001202P1	GO:0008270	GO:0005737
MERME1A001203P1	GO:0070469	GO:0005743
MERME1A001205P1	GO:0005929	GO:0030030	GO:0060027	GO:0016020	GO:0070925	GO:0030111
MERME1A001205P2	GO:0005929	GO:0030030	GO:0060027	GO:0016020	GO:0070925	GO:0030111
MERME1A001206P1	GO:0004419	GO:0016020
MERME1A001207P1	GO:0000978	GO:0009790	GO:0005634	GO:0045893	GO:0015629	GO:0003700	GO:0061629	GO:0003294	GO:0016020	GO:0003343	GO:0003190	GO:0061026	GO:0060174	GO:0035138	GO:0021554	GO:0036302	GO:0060039	GO:0055007	GO:0060042	GO:0002011	GO:0061371	GO:0060562	GO:0006357	GO:0006351	GO:0003218	GO:0001708
MERME1A001208P1	GO:0008138	GO:0006470	GO:0005769	GO:0004725	GO:0005886	GO:0060271
MERME1A001214P1	GO:0004930	GO:0007186	GO:0016020	GO:0071944	GO:0004896	GO:0070098
MERME1A001216P1	GO:0019773	GO:0043161	GO:0016787	GO:0005634	GO:0005737	GO:0070062	GO:0070013
MERME1A001217P1	GO:0005737
MERME1A001219P1	GO:0043565	GO:0006351	GO:0005634	GO:0008270	GO:0003700	GO:0006355	GO:0060845	GO:0001972	GO:0060838	GO:0001067	GO:0003690	GO:0060841	GO:0038023	GO:0001946	GO:0055013	GO:1904888	GO:0030522	GO:1902679
MERME1A001219P2	GO:0043565	GO:0006351	GO:0005634	GO:0008270	GO:0003700	GO:0006355	GO:0001972	GO:0001067	GO:0003690	GO:0038023	GO:0060845	GO:0060838	GO:0060841	GO:0001946	GO:0055013	GO:1904888	GO:0030522	GO:1902679
MERME1A001220P1	GO:0016705	GO:0005789	GO:0004497	GO:0005506	GO:0020037
MERME1A001221P1	GO:0022857	GO:0055085	GO:0016020	GO:0015760	GO:0006817
MERME1A001223P1	GO:0006468	GO:0004672	GO:0016020	GO:0050896	GO:0005524
MERME1A001223P2	GO:0006468	GO:0004672	GO:0016020	GO:0050896	GO:0005524
MERME1A001224P1	GO:0003723	GO:0042254	GO:0005730
MERME1A001226P1	GO:0140359	GO:0070455	GO:0016020	GO:0016887	GO:0030218	GO:0005524	GO:0055085
MERME1A001229P1	GO:0031012	GO:0004222	GO:0006508	GO:0008270	GO:0016020
MERME1A001229P2	GO:0031012	GO:0004222	GO:0006508	GO:0008270	GO:0016020
MERME1A001235P1	GO:0006325	GO:0043229	GO:0070577	GO:0140566	GO:0032993	GO:0051039	GO:0007141	GO:0043227	GO:0007289	GO:0043228	GO:0043484
MERME1A001235P2	GO:0006325	GO:0043229	GO:0070577	GO:0140566	GO:0032993	GO:0051039	GO:0007141	GO:0043227	GO:0007289	GO:0043228	GO:0043484
MERME1A001235P3	GO:0006325	GO:0043229	GO:0140566	GO:0070577	GO:0032993	GO:0051039	GO:0007141	GO:0043227	GO:0007289	GO:0043228	GO:0043484
MERME1A001235P4	GO:0006325	GO:0043229	GO:0070577	GO:0140566	GO:0032993	GO:0051039	GO:0007141	GO:0043227	GO:0007289	GO:0043228	GO:0043484
MERME1A001236P1	GO:0030073	GO:0005634	GO:0003677	GO:0031016	GO:0001889	GO:0001067	GO:0000981	GO:0045893	GO:0006357
MERME1A001238P1	GO:0016070
MERME1A001238P2	GO:0016070
MERME1A001240P1	GO:0051879	GO:0051131	GO:0005829	GO:0006457	GO:0005634	GO:0051087
MERME1A001244P1	GO:0160041	GO:0007165	GO:0005179
MERME1A001244P2	GO:0160041	GO:0007165	GO:0005179
MERME1A001246P1	GO:0004812	GO:0006418	GO:0005741	GO:0016746	GO:0005524	GO:0016787	GO:0006635	GO:0004792	GO:0140096	GO:0033345	GO:0016540	GO:0007005
MERME1A001247P1	GO:0000009	GO:0006506	GO:0005789	GO:0004376	GO:0031501
MERME1A001252P1	GO:1905072	GO:0009948	GO:0001570	GO:0060047	GO:0007043
MERME1A001252P2	GO:1905072	GO:0009948	GO:0001570	GO:0060047	GO:0007043
MERME1A001253P1	GO:0140359	GO:0055085	GO:0016020	GO:0016887	GO:0005524
MERME1A001254P1	GO:0005125	GO:0005576	GO:0006954	GO:0007165	GO:0010628
MERME1A001255P1	GO:0016020
MERME1A001256P1	GO:0005615
MERME1A001257P1	GO:0006378	GO:1990817	GO:0005739	GO:0003676	GO:0016020
MERME1A001262P4	GO:0000245	GO:0005634
MERME1A001263P1	GO:0021693	GO:0003723	GO:0005634	GO:0070013	GO:0007409	GO:0000381
MERME1A001266P1	GO:0045600	GO:0005737
MERME1A001266P2	GO:0045600	GO:0005737
MERME1A001268P1	GO:0061371	GO:0015629	GO:0030041	GO:0016020	GO:0005737	GO:0044782
MERME1A001268P2	GO:0061371	GO:0015629	GO:0030041	GO:0016020	GO:0005737	GO:0044782
MERME1A001270P1	GO:0015252	GO:1902600	GO:0005886
MERME1A001271P1	GO:0008168	GO:0032259	GO:0016020
MERME1A001274P1	GO:0046983
MERME1A001275P1	GO:0030246	GO:0005737
MERME1A001281P1	GO:0016971	GO:0016020	GO:0006457	GO:0005615	GO:0016242	GO:0085029	GO:0045171	GO:1903561	GO:0016864	GO:0005794	GO:0071949
MERME1A001286P1	GO:0004674	GO:0006468	GO:0016020	GO:0005524	GO:0048263	GO:0008545	GO:0060027	GO:0007254
MERME1A001286P2	GO:0004674	GO:0006468	GO:0016020	GO:0005524	GO:0048263	GO:0008545	GO:0007254
MERME1A001286P3	GO:0004674	GO:0006468	GO:0016020	GO:0005524	GO:0048263	GO:0008545	GO:0007254
MERME1A001286P4	GO:0004674	GO:0006468	GO:0016020	GO:0005524	GO:0048263	GO:0008545	GO:0060027	GO:0007254
MERME1A001287P1	GO:0005634	GO:0005737
MERME1A001290P1	GO:0046983	GO:0016020
MERME1A001291P1	GO:0005737
MERME1A001293P1	GO:0000123	GO:0035035
MERME1A001295P1	GO:0005814	GO:0060271
MERME1A001295P2	GO:0005814	GO:0060271	GO:0016020
MERME1A001296P1	GO:0010494	GO:0005634
MERME1A001298P1	GO:0007634	GO:1902936
MERME1A001301P1	GO:0008420	GO:0006357	GO:0017018
MERME1A001302P1	GO:0005230	GO:0034220	GO:0045211	GO:0004888	GO:0007210	GO:0043005	GO:0060079	GO:0099529	GO:0022835	GO:0099094
MERME1A001304P1	GO:0034464	GO:0072116	GO:0032266	GO:0060170	GO:0062139	GO:0005815	GO:0051877	GO:0070121	GO:0032402	GO:0001947	GO:0005737	GO:0007369	GO:0046907	GO:0060271
MERME1A001305P1	GO:0000139	GO:0016798
MERME1A001307P1	GO:0061628	GO:0035726	GO:0005634	GO:0071558	GO:0060319	GO:0031101	GO:0061384	GO:0046872	GO:0007507	GO:0006338
MERME1A001307P2	GO:0005634	GO:0016491	GO:0035726	GO:0046872	GO:0060319	GO:0061628	GO:0031101	GO:0061384	GO:0141052	GO:0007507	GO:0006338
MERME1A001309P1	GO:0008146	GO:0016020
MERME1A001314P1	GO:0031463	GO:0097602	GO:0032465	GO:0004842	GO:0016567
MERME1A001314P3	GO:0031463	GO:0097602	GO:0032465	GO:0004842	GO:0016567	GO:0016020
MERME1A001314P4	GO:0031463	GO:0097602	GO:0032465	GO:0004842	GO:0016567
MERME1A001317P1	GO:0006325	GO:0008270	GO:0005634	GO:0006355	GO:0016740
MERME1A001319P1	GO:0006914	GO:0005829	GO:0031625	GO:0016020	GO:0008017	GO:0005776	GO:0006995	GO:0061726	GO:0007033	GO:0032984	GO:0070925
MERME1A001323P1	GO:0004675	GO:0007178	GO:0070724	GO:0006468	GO:0005524	GO:0060912	GO:0001945	GO:0071773	GO:0061371	GO:0009953	GO:0046872
MERME1A001327P1	GO:0004653	GO:0000139	GO:0006486	GO:0030246	GO:0005112	GO:0007368	GO:0008593
MERME1A001328P1	GO:0000981	GO:0006357	GO:0005634	GO:0003677	GO:0016020	GO:0001067	GO:0007417	GO:0030182	GO:0045893
MERME1A001330P1	GO:0016020
MERME1A001333P1	GO:0019239	GO:0046103	GO:0016020	GO:0006154	GO:0016814	GO:0004713	GO:0043167	GO:0032559	GO:0043010	GO:0006796	GO:0036211	GO:0019637
MERME1A001336P1	GO:0000723	GO:0003678	GO:0032508	GO:0006310	GO:0005524	GO:0006281	GO:0016787
MERME1A001338P1	GO:0004610	GO:0006048	GO:0000287	GO:0005975	GO:0030097
MERME1A001338P2	GO:0004610	GO:0006048	GO:0000287	GO:0005975	GO:0030097
MERME1A001342P1	GO:0097190	GO:0046872	GO:0006351
MERME1A001342P2	GO:0097190	GO:0046872	GO:0006351
MERME1A001342P3	GO:0097190	GO:0046872	GO:0005634	GO:0006351
MERME1A001342P4	GO:0097190	GO:0046872	GO:0006351
MERME1A001343P1	GO:0005509	GO:0005576	GO:0002072	GO:0062023	GO:0050840	GO:0008201	GO:0030198	GO:0005737
MERME1A001345P1	GO:0033165	GO:0008201	GO:0007601	GO:0042995	GO:0005576	GO:0048856	GO:0016020
MERME1A001345P2	GO:0033165	GO:0008201	GO:0007601	GO:0042995	GO:0005576	GO:0048856	GO:0016020
MERME1A001347P1	GO:0048856	GO:0016020
MERME1A001347P2	GO:0048856	GO:0016020
MERME1A001348P1	GO:0004697	GO:0048468	GO:0005737	GO:0009931	GO:0016020	GO:0006468	GO:0106310	GO:0005524	GO:0003094	GO:0072112	GO:0018209	GO:0035556
MERME1A001350P1	GO:0045766	GO:0016020	GO:0043123	GO:0043066
MERME1A001350P2	GO:0045766	GO:0016020	GO:0043123	GO:0043066
MERME1A001351P1	GO:0005634	GO:0006355	GO:0003677	GO:0001227	GO:0016020	GO:0001067	GO:1902679
MERME1A001354P1	GO:0007172	GO:0005925	GO:0004713	GO:0008284	GO:0051128	GO:0042995	GO:0005856	GO:0005886	GO:0005524	GO:0006468	GO:0036477	GO:0050896	GO:0098794	GO:0030155	GO:0023052	GO:0007154	GO:0032502
MERME1A001355P1	GO:0004977	GO:0007186	GO:0016020	GO:0071944	GO:0005737	GO:0008188	GO:0019222
MERME1A001357P1	GO:0005634
MERME1A001357P2	GO:0005634
MERME1A001366P1	GO:0016020	GO:0005764
MERME1A001367P1	GO:0016020
MERME1A001369P1	GO:0000977	GO:0006357	GO:0005634	GO:0016020
MERME1A001369P2	GO:0000977	GO:0006357	GO:0005634	GO:0016020	GO:0000987	GO:0000981
MERME1A001370P1	GO:0055037
MERME1A001372P2	GO:0031413	GO:0005739	GO:0050881	GO:0007626	GO:0016020	GO:0019216
MERME1A001373P1	GO:0014059	GO:0045202	GO:1903136	GO:0044306	GO:0150034	GO:0005576	GO:0043025	GO:0048488	GO:1901214	GO:0005634	GO:0050808	GO:0098916	GO:0005737	GO:0016020
MERME1A001374P1	GO:0005769	GO:0035091	GO:0006886	GO:0016192	GO:0030659	GO:0007165	GO:0005829
MERME1A001379P1	GO:0030496	GO:0007163	GO:0003925	GO:0051130	GO:0043227	GO:0007264	GO:0005525	GO:0005886	GO:0009653	GO:0005737	GO:0051301	GO:1904124	GO:0007015	GO:0019901	GO:0046847	GO:0032402	GO:0006897	GO:0045494	GO:0042461	GO:0060041	GO:0001667	GO:0001822	GO:0001568	GO:0035295	GO:0060271	GO:0009790
MERME1A001379P2	GO:0030496	GO:0007163	GO:0003925	GO:0051130	GO:0043227	GO:0007264	GO:0005525	GO:0005886	GO:0009653	GO:0005737	GO:0043197	GO:1904124	GO:0038189	GO:0046847	GO:0090050	GO:0051233	GO:0051489	GO:0032402	GO:0098978	GO:0072686	GO:0019901	GO:0030175	GO:0043025	GO:0032427	GO:0034191	GO:0031996	GO:0035770	GO:0030742	GO:0005813	GO:0031252	GO:0045494	GO:0099023	GO:0061630	GO:0005911	GO:0042802	GO:0042461	GO:0045177	GO:0012505	GO:0001667	GO:0060041	GO:0001822	GO:0044089	GO:0001568	GO:0007229	GO:0035295	GO:0009790	GO:0060271	GO:0051301	GO:0007015
MERME1A001380P1	GO:0060271
MERME1A001381P1	GO:0016020
MERME1A001383P1	GO:0006285	GO:0000700	GO:0005634	GO:0016020	GO:0004844
MERME1A001383P2	GO:0006285	GO:0000700	GO:0005634	GO:0016020	GO:0004844
MERME1A001384P1	GO:0008270	GO:0006357	GO:0005634	GO:0003676	GO:0000981
MERME1A001385P1	GO:0005853	GO:0003746	GO:0006414	GO:0005829	GO:0005783	GO:0005085
MERME1A001388P1	GO:0051287	GO:0005829	GO:0016616
MERME1A001388P2	GO:0051287	GO:0005829	GO:0016616	GO:0016020
MERME1A001390P1	GO:0048512	GO:0007399
MERME1A001391P1	GO:0007264	GO:0003924	GO:0005886	GO:0005525	GO:0030866	GO:0007163	GO:0007015	GO:0006897	GO:0019901
MERME1A001392P1	GO:0007165
MERME1A001393P1	GO:0005886
MERME1A001402P1	GO:0008289	GO:0005737
MERME1A001402P2	GO:0008289	GO:0005737	GO:0006897	GO:0030276	GO:0048475	GO:0012506	GO:0097708	GO:0098588	GO:0012505	GO:0098796	GO:0005886
MERME1A001402P3	GO:0008289	GO:0005737
MERME1A001403P1	GO:0005096	GO:0007165	GO:0005737
MERME1A001406P1	GO:0005615	GO:0004866
MERME1A001408P1	GO:0015267	GO:0055085	GO:0016020
MERME1A001408P2	GO:0015267	GO:0055085	GO:0016020
MERME1A001409P1	GO:0030414	GO:0005576	GO:0048922	GO:0009986	GO:0016020	GO:0004896	GO:0019221	GO:0030182
MERME1A001410P1	GO:0031491	GO:0006338	GO:0005634	GO:0140658	GO:0003231	GO:0016020	GO:0003677	GO:0060041	GO:0005524	GO:0016787
MERME1A001412P1	GO:0004114	GO:0007165	GO:0016020	GO:0046872
MERME1A001427P1	GO:0004359	GO:0006541
MERME1A001427P2	GO:0004359	GO:0006541	GO:0016020	GO:0006537	GO:0009065
MERME1A001427P3	GO:0004359	GO:0006541	GO:0016020	GO:0006537	GO:0009065
MERME1A001428P1	GO:0005794	GO:0004674	GO:0016310	GO:0070166	GO:0016020	GO:0036211
MERME1A001430P1	GO:0004697	GO:0048468	GO:0005737	GO:0009931	GO:0005634	GO:0006468	GO:0045202	GO:0005524	GO:0005856	GO:0016020	GO:0106310	GO:0006915	GO:0007049	GO:0006281	GO:0005085	GO:0046872
MERME1A001430P2	GO:0004697	GO:0048468	GO:0005737	GO:0009931	GO:0005634	GO:0006468	GO:0045202	GO:0005524	GO:0016020	GO:0005856	GO:0106310	GO:0006915	GO:0007049	GO:0006281	GO:0005085	GO:0046872
MERME1A001432P1	GO:0033018	GO:0005509	GO:0010881	GO:0030018
MERME1A001432P2	GO:0033018	GO:0005509	GO:0010881	GO:0030018
MERME1A001434P1	GO:0004198	GO:0006508	GO:0005737	GO:0046872
MERME1A001434P2	GO:0004198	GO:0006508	GO:0005737	GO:0046872
MERME1A001435P1	GO:0035312	GO:0006281	GO:0005634	GO:0004519	GO:0003677	GO:0046872	GO:0006310	GO:0008297
MERME1A001437P1	GO:0006357	GO:0043565	GO:0005634	GO:0003700
MERME1A001437P2	GO:0006357	GO:0043565	GO:0005634	GO:0003700
MERME1A001440P1	GO:0048513	GO:0005509
MERME1A001440P2	GO:0005509	GO:0048513
MERME1A001442P1	GO:0006468	GO:0004672	GO:0005524
MERME1A001442P2	GO:0006468	GO:0004672	GO:0005524
MERME1A001443P1	GO:0098793	GO:0030659	GO:0005886
MERME1A001446P1	GO:0007596	GO:0004867	GO:0005576	GO:0016020	GO:0010466
MERME1A001446P2	GO:0007596	GO:0004867	GO:0005576	GO:0016020	GO:0010466
MERME1A001452P1	GO:0005634	GO:0090309	GO:0003712	GO:0005667	GO:0006351	GO:0006355
MERME1A001452P2	GO:0005634
MERME1A001452P3	GO:0005634
MERME1A001452P4	GO:0005634	GO:0016020
MERME1A001455P1	GO:0005085	GO:0005737	GO:0032483	GO:0097708	GO:0004867	GO:0016020
MERME1A001457P1	GO:0009966	GO:0005737	GO:0016301	GO:0016020	GO:0016310	GO:0042407	GO:0031967	GO:0032991	GO:0043231
MERME1A001457P2	GO:0009966	GO:0005737	GO:0016301	GO:0016020	GO:0016310	GO:0042407	GO:0031967	GO:0032991	GO:0043231
MERME1A001459P1	GO:0006886
MERME1A001460P1	GO:0006334	GO:0000786	GO:0030527	GO:0003677	GO:0005634	GO:0031491	GO:0048856	GO:0046982	GO:0045910	GO:0030261
MERME1A001461P1	GO:0016020
MERME1A001463P1	GO:0043539	GO:0010800	GO:1902554	GO:0032147	GO:0071902	GO:0018105	GO:0019900	GO:0005737	GO:0035556
MERME1A001464P1	GO:0005230	GO:0034220	GO:0016020	GO:0043005	GO:0045202	GO:0004888	GO:0060079	GO:0099529	GO:0022835	GO:0099094
MERME1A001471P1	GO:0016491	GO:0005829
MERME1A001473P1	GO:0031119	GO:0009982	GO:0043231	GO:0003723	GO:0016020	GO:1990481
MERME1A001473P2	GO:0031119	GO:0009982	GO:0043231	GO:0003723	GO:0016020	GO:1990481
MERME1A001476P1	GO:0003724	GO:0016973	GO:0010494	GO:0005634	GO:0005524	GO:0016787	GO:0003676	GO:0005515
MERME1A001477P1	GO:0031116	GO:0035371	GO:0031122	GO:0007020	GO:0016020
MERME1A001479P1	GO:0003730
MERME1A001481P1	GO:0030198	GO:0005576	GO:0004222	GO:0031012	GO:0016020
MERME1A001484P1	GO:0031267	GO:0030036	GO:0016020	GO:0003779
MERME1A001484P2	GO:0031267	GO:0030036	GO:0003779
MERME1A001485P1	GO:0030198	GO:0062023	GO:0004222	GO:0005576	GO:0008270	GO:0006508	GO:0007229
MERME1A001486P1	GO:0098609	GO:0016020	GO:0098632	GO:0005912	GO:0071944
MERME1A001490P1	GO:0005245	GO:0005891	GO:0034765	GO:0070588	GO:0046872
MERME1A001490P2	GO:0005245	GO:0005891	GO:0034765	GO:0070588	GO:0046872
MERME1A001490P3	GO:0005245	GO:0005891	GO:0034765	GO:0070588	GO:0046872
MERME1A001490P4	GO:0005245	GO:0005891	GO:0034765	GO:0070588	GO:0046872
MERME1A001492P1	GO:0004197	GO:0050790	GO:0005764	GO:0006508	GO:0031101	GO:0090504	GO:0060026	GO:0009953
MERME1A001494P1	GO:0044599
MERME1A001495P1	GO:0009653	GO:0043565	GO:0005634	GO:0048731	GO:0003700	GO:0006355
MERME1A001496P1	GO:0030314	GO:0008307	GO:0007517	GO:0005789	GO:0005886	GO:0016529	GO:0030018	GO:0005654	GO:0098588
MERME1A001497P1	GO:0016020	GO:0004930	GO:0007186	GO:0071944
MERME1A001499P1	GO:0000978	GO:0006357	GO:0005634	GO:0000981
MERME1A001503P1	GO:0005509	GO:1901379	GO:0008076	GO:0015459	GO:0044325
MERME1A001503P2	GO:0005509	GO:0016020
MERME1A001503P3	GO:0005509	GO:0016020
MERME1A001506P1	GO:0006914	GO:0000407	GO:0007033	GO:0070925
MERME1A001506P2	GO:0006914	GO:0000407	GO:0007033	GO:0070925
MERME1A001513P1	GO:0005248	GO:0001518	GO:0034765	GO:0005244	GO:0035725	GO:0030424	GO:0005509	GO:0086010	GO:0019228
MERME1A001517P1	GO:0003677	GO:0005737	GO:1903094	GO:0005634	GO:0032435	GO:0036435	GO:0031397
MERME1A001517P2	GO:0003677	GO:0005737	GO:1903094	GO:0005634	GO:0032435	GO:0036435	GO:0031397
MERME1A001520P1	GO:0005509	GO:0048856	GO:0062023	GO:0016020	GO:0032501
MERME1A001522P2	GO:0031514	GO:0048240	GO:0042802	GO:0030317	GO:0005737	GO:0016020	GO:0001932
MERME1A001523P1	GO:0016020
MERME1A001525P1	GO:0016020
MERME1A001527P1	GO:1905040	GO:0005634	GO:0001228	GO:0043049	GO:0003677	GO:0001541	GO:0007422	GO:0001067	GO:0051091	GO:0007417	GO:0030182	GO:0045944
MERME1A001528P1	GO:0015377	GO:1902476	GO:0005886	GO:0006814	GO:0045178	GO:0005737	GO:0048798	GO:0042802	GO:0009674	GO:0042472	GO:0015373	GO:0046872	GO:0042538	GO:0071805
MERME1A001529P1	GO:0030731	GO:0006601	GO:0005634	GO:0005737	GO:0032259
MERME1A001531P1	GO:0005840	GO:0003735	GO:0006412	GO:0003723	GO:0005739	GO:1990904
MERME1A001531P2	GO:0005840	GO:0003735	GO:0006412	GO:0003723	GO:0005739	GO:1990904
MERME1A001532P1	GO:0000413	GO:0003755	GO:0005737	GO:0006457	GO:0016018
MERME1A001533P1	GO:0016787	GO:0002084	GO:0005739	GO:0140096	GO:0006508
MERME1A001534P1	GO:0001401	GO:0007005	GO:0015031
MERME1A001536P1	GO:0051213	GO:0018193	GO:0016020	GO:0007420
MERME1A001537P1	GO:0016712	GO:0016020	GO:0005506	GO:0020037
MERME1A001542P1	GO:0033169	GO:0032454	GO:0000118	GO:0006338	GO:0046872
MERME1A001542P2	GO:0033169	GO:0032454	GO:0000118	GO:0006338	GO:0046872
MERME1A001542P3	GO:0033169	GO:0032454	GO:0000118	GO:0006338	GO:0046872
MERME1A001542P4	GO:0033169	GO:0032454	GO:0000118	GO:0006338	GO:0046872
MERME1A001542P5	GO:0033169	GO:0032454	GO:0000118	GO:0006338	GO:0046872	GO:0016020
MERME1A001543P1	GO:0015020	GO:0006486	GO:0000139	GO:0046872	GO:0055001	GO:0097502
MERME1A001544P1	GO:0008083	GO:0007165
MERME1A001545P1	GO:0140658	GO:0006338	GO:0016020	GO:0005524
MERME1A001546P1	GO:0005739	GO:1990904	GO:0005840	GO:0070013
MERME1A001548P1	GO:0016020
MERME1A001550P1	GO:0004842	GO:0000209	GO:0061659
MERME1A001553P1	GO:0005769	GO:0005739
MERME1A001553P2	GO:0005769	GO:0005739	GO:0016020
MERME1A001554P1	GO:0004930	GO:0007186	GO:0016020	GO:0001653	GO:0003925	GO:0005525
MERME1A001555P1	GO:0004842	GO:0016567	GO:0016020	GO:0005777	GO:0006996	GO:0046872	GO:0005740	GO:0016874	GO:0061659	GO:0042802	GO:0051646	GO:0006919	GO:0030308	GO:0043123
MERME1A001556P1	GO:0048741	GO:0016020
MERME1A001557P1	GO:0016020
MERME1A001559P1	GO:0003725	GO:0006468	GO:0005829	GO:0004672	GO:0005524	GO:0006413	GO:0043558	GO:0003743
MERME1A001559P2	GO:0003725	GO:0006468	GO:0016020	GO:0004672	GO:0005524
MERME1A001562P1	GO:0005801	GO:0006886	GO:0016020
MERME1A001563P1	GO:0015935	GO:0003735	GO:0006412	GO:0016020
MERME1A001564P1	GO:0006397	GO:0005634	GO:0003723	GO:1990904	GO:0043484
MERME1A001566P1	GO:0007264	GO:0003924	GO:0005525	GO:0036342	GO:0048840	GO:0042074	GO:0040001	GO:0035023	GO:0043066	GO:0032956	GO:0016055	GO:1902766	GO:0090505
MERME1A001568P1	GO:0035650	GO:0048203	GO:0005829	GO:1900025	GO:0034315	GO:2000146
MERME1A001568P2	GO:0035650	GO:0048203	GO:0005829	GO:1900025	GO:0034315	GO:0019894	GO:0005768	GO:2000146
MERME1A001569P1	GO:0005044	GO:0006955	GO:0110165	GO:0030247	GO:0006897
MERME1A001570P1	GO:0060536	GO:0016020	GO:0005384	GO:0048703	GO:0015085	GO:0005794	GO:0001649	GO:0002062	GO:0006487	GO:0032468	GO:0032472	GO:0071421	GO:0070588
MERME1A001571P1	GO:0033116	GO:0015031	GO:0005789	GO:0005794	GO:0007030	GO:0006888	GO:0030134
MERME1A001572P1	GO:0004812	GO:0006418	GO:0005737	GO:0043231	GO:0005524	GO:0016020	GO:0003676
MERME1A001573P1	GO:0007034	GO:0060271
MERME1A001574P1	GO:0035556
MERME1A001575P1	GO:0160041	GO:0007165	GO:0005179
MERME1A001580P1	GO:0004970	GO:0035235	GO:0045211	GO:0034220	GO:0032281	GO:0043197	GO:0014069	GO:0099583	GO:0099566	GO:0035249	GO:1904315	GO:0050804	GO:0022890	GO:0060078
MERME1A001580P2	GO:0004970	GO:0035235	GO:0045211	GO:0034220	GO:0032281	GO:0043197	GO:0014069	GO:0099583	GO:0099566	GO:0035249	GO:1904315	GO:0050804	GO:0022890	GO:0060078
MERME1A001580P3	GO:0004970	GO:0035235	GO:0045211	GO:0034220	GO:0032281	GO:0043197	GO:0014069	GO:0099583	GO:0099566	GO:0035249	GO:1904315	GO:0050804	GO:0022890	GO:0060078
MERME1A001580P4	GO:0004970	GO:0035235	GO:0045211	GO:0034220	GO:0032281	GO:0043197	GO:0014069	GO:0099583	GO:0099566	GO:0035249	GO:1904315	GO:0050804	GO:0022890	GO:0060078
MERME1A001580P5	GO:0004970	GO:0035235	GO:0045211	GO:0034220	GO:0032281	GO:0043197	GO:0014069	GO:0099583	GO:0099566	GO:0035249	GO:1904315	GO:0050804	GO:0022890	GO:0060078
MERME1A001582P1	GO:0008013	GO:0030178	GO:0030877	GO:1990711	GO:0070016	GO:0005829	GO:0002528	GO:0060633	GO:0072201	GO:0045657	GO:0001658	GO:0048662	GO:0043392	GO:0043433	GO:0045669	GO:0032091	GO:0009952	GO:0060828	GO:0031333	GO:0016055
MERME1A001582P2	GO:0008013	GO:0030178	GO:0030877	GO:0005829	GO:0005634	GO:0016020
MERME1A001585P1	GO:0022848	GO:0060079	GO:0045211	GO:0005892	GO:0043005	GO:0004888	GO:0006811	GO:0055085	GO:0042166	GO:0007271
MERME1A001585P2	GO:0022848	GO:0060079	GO:0045211	GO:0005892	GO:0043005	GO:0004888	GO:0034220	GO:0042166	GO:0007271
MERME1A001588P1	GO:0048856	GO:0016020	GO:0005154	GO:0005615	GO:0008083	GO:0048589	GO:0009611	GO:0032501	GO:0045741	GO:0007173	GO:0008284
MERME1A001588P2	GO:0048856	GO:0016020	GO:0005154	GO:0005615	GO:0008083	GO:0048589	GO:0009611	GO:0032501	GO:0045741	GO:0007173	GO:0008284
MERME1A001590P1	GO:0005923
MERME1A001590P2	GO:0005923
MERME1A001595P1	GO:0004890	GO:0007214	GO:0034707	GO:0030425	GO:1902476	GO:0005230	GO:0005254	GO:0045211	GO:0030659	GO:0051932	GO:0060078	GO:0008503	GO:0099095	GO:0022835	GO:1902711	GO:0032589
MERME1A001595P2	GO:0007214	GO:0004890	GO:0034707	GO:0030425	GO:1902476	GO:0005230	GO:0005254	GO:0045211	GO:0030659
MERME1A001599P1	GO:0070129	GO:0003730	GO:0005739	GO:0005634	GO:0016020
MERME1A001601P1	GO:0006281	GO:0008270	GO:0016020
MERME1A001603P1	GO:0004683	GO:0006468	GO:0043226	GO:0005516	GO:0043005	GO:0005737	GO:0005524	GO:0003146	GO:0008484
MERME1A001605P1	GO:0005923	GO:0005198	GO:0048884	GO:0002028	GO:0005886	GO:0070830	GO:0007155
MERME1A001607P1	GO:0006367	GO:0005634	GO:0003677	GO:0016020
MERME1A001607P2	GO:0006367	GO:0005634	GO:0003677	GO:0016020
MERME1A001615P1	GO:0008270	GO:0016020
MERME1A001615P2	GO:0008270
MERME1A001615P3	GO:0008270
MERME1A001615P4	GO:0045087	GO:0008270	GO:0005737	GO:0042981
MERME1A001615P5	GO:0008270	GO:0016020
MERME1A001615P6	GO:0008270	GO:0016020
MERME1A001623P1	GO:0061001	GO:0014069	GO:0015629	GO:0005737
MERME1A001623P2	GO:0061001	GO:0014069	GO:0015629	GO:0005737
MERME1A001623P3	GO:0061001	GO:0014069	GO:0015629	GO:0005737
MERME1A001623P4	GO:0061001	GO:0014069	GO:0015629	GO:0005737
MERME1A001625P1	GO:0005085	GO:0048468	GO:0005737	GO:0044238
MERME1A001625P2	GO:0005085	GO:0048468	GO:0005737	GO:0044238
MERME1A001627P1	GO:0016020
MERME1A001627P2	GO:0016020
MERME1A001631P1	GO:0035329	GO:0003700	GO:0005634	GO:0045944	GO:0003677	GO:0070121	GO:0061371	GO:0060271
MERME1A001631P2	GO:0035329	GO:0003700	GO:0005634	GO:0045944	GO:0003677	GO:0016020
MERME1A001631P3	GO:0035329	GO:0003700	GO:0005634	GO:0045944	GO:0003677
MERME1A001635P1	GO:0006914	GO:0004674	GO:0005829	GO:0005634	GO:0006468	GO:0005524	GO:0043558
MERME1A001636P1	GO:0007165
MERME1A001637P1	GO:0005506	GO:0008610	GO:0016020	GO:0016491	GO:0098827	GO:0008203	GO:1901617	GO:1901362
MERME1A001638P1	GO:0051537	GO:0008942	GO:0046872
MERME1A001639P1	GO:0016491	GO:0036498	GO:0005783	GO:0051787	GO:0042175	GO:0031984	GO:0006914	GO:0070013	GO:0140096	GO:0031090
MERME1A001645P1	GO:0016020
MERME1A001648P1	GO:0004843	GO:0006511	GO:0043196	GO:0005737	GO:1904888	GO:0007219	GO:0016579
MERME1A001648P2	GO:0004843	GO:0006511	GO:0043196	GO:0005737	GO:1904888	GO:0007219	GO:0016579
MERME1A001648P3	GO:0004843	GO:0006511	GO:0043196	GO:0005737	GO:1904888	GO:0007219	GO:0016579
MERME1A001650P1	GO:0060385	GO:0030424	GO:0042802	GO:0031290	GO:0021885	GO:0016020
MERME1A001650P2	GO:0060385	GO:0030424	GO:0042802	GO:0031290	GO:0021885	GO:0016020
MERME1A001652P1	GO:0031624	GO:0045116	GO:0000151	GO:0051443	GO:0097602	GO:0032182
MERME1A001655P1	GO:0031146	GO:0019005
MERME1A001655P2	GO:0016020
MERME1A001658P1	GO:0031625	GO:0043161	GO:0031463	GO:0030162	GO:0005634	GO:0031397	GO:0005737	GO:0016567
MERME1A001660P1	GO:1990817
MERME1A001660P2	GO:1990817
MERME1A001661P1	GO:2000640	GO:0000139
MERME1A001662P1	GO:0004674	GO:0006468	GO:0005524
MERME1A001663P1	GO:0016020
MERME1A001669P1	GO:0004298	GO:0005839	GO:0002376	GO:0051603	GO:0005634	GO:0005737
MERME1A001669P2	GO:0004298	GO:0005839	GO:0002376	GO:0051603	GO:0005634	GO:0005737
MERME1A001669P3	GO:0004298	GO:0005839	GO:0002376	GO:0051603	GO:0005634	GO:0005737
MERME1A001669P4	GO:0004298	GO:0005839	GO:0002376	GO:0051603	GO:0005634	GO:0005737
MERME1A001669P5	GO:0004298	GO:0005839	GO:0002376	GO:0051603	GO:0005634	GO:0005737
MERME1A001673P1	GO:0008017	GO:0090660	GO:0030992	GO:0036064	GO:0048793	GO:0005930	GO:0031113	GO:0005813	GO:0042073	GO:0043010	GO:0005576	GO:0060271
MERME1A001673P2	GO:0008017	GO:0090660	GO:0030992	GO:0036064	GO:0048793	GO:0005930	GO:0031113	GO:0005813	GO:0042073	GO:0043010	GO:0005576	GO:0060271
MERME1A001673P3	GO:0008017	GO:0090660	GO:0030992	GO:0036064	GO:0048793	GO:0005930	GO:0031113	GO:0005813	GO:0042073	GO:0043010	GO:0005576	GO:0060271
MERME1A001673P4	GO:0008017	GO:0090660	GO:0030992	GO:0036064	GO:0048793	GO:0005930	GO:0031113	GO:0005813	GO:0042073	GO:0043010	GO:0005576	GO:0060271
MERME1A001675P1	GO:0005681	GO:0008380	GO:0006397	GO:0000974	GO:1902494
MERME1A001676P1	GO:0000981	GO:0006357	GO:0005634	GO:0021549	GO:0003677	GO:0050935	GO:0030900	GO:0000785	GO:0003002	GO:0061629	GO:0001216	GO:0016020	GO:0001067	GO:0021568	GO:0021924	GO:0001569	GO:0021954	GO:0001755	GO:0042472	GO:0048483	GO:0021915	GO:0007411	GO:0045893	GO:0051960
MERME1A001679P1	GO:0016020
MERME1A001679P2	GO:0016020
MERME1A001679P3	GO:0016020
MERME1A001681P1	GO:0015934	GO:0003735	GO:0006412	GO:0022626	GO:0016020
MERME1A001683P1	GO:0042988	GO:0045211	GO:0007156	GO:0019894	GO:0001540	GO:0000139	GO:0051965	GO:0005509	GO:0005789	GO:0050806	GO:0009986
MERME1A001685P1	GO:0005576	GO:0016020
MERME1A001685P2	GO:0005576	GO:0016020
MERME1A001690P1	GO:0051292	GO:0005634	GO:0048565
MERME1A001690P2	GO:0051292	GO:0005634	GO:0048565
MERME1A001694P1	GO:0015267	GO:0032259	GO:0016020	GO:0055085	GO:0008168
MERME1A001695P1	GO:0050772	GO:0016020	GO:0005179	GO:0005615	GO:0010001	GO:0007165
MERME1A001701P1	GO:0046983	GO:0005634	GO:0006355	GO:0003700	GO:0003677	GO:0016020	GO:0001067
MERME1A001703P1	GO:0032922	GO:0000976
MERME1A001707P1	GO:0008406	GO:0008083	GO:0005576	GO:0007165	GO:2000835	GO:2000354	GO:1905939	GO:0048240	GO:0046546
MERME1A001707P2	GO:0008406	GO:0008083	GO:0005576	GO:0007165	GO:2000835	GO:2000354	GO:1905939	GO:0048240	GO:0046546
MERME1A001710P1	GO:0032958	GO:0016301	GO:0005634	GO:0005737	GO:0016773	GO:0016310
MERME1A001710P2	GO:0032958	GO:0016301	GO:0005634	GO:0005737	GO:0016773	GO:0016310
MERME1A001712P2	GO:0008009	GO:0060326	GO:0005615	GO:0006955	GO:0007165
MERME1A001713P1	GO:0016020
MERME1A001715P1	GO:0005923	GO:0005198	GO:0070830	GO:0005886	GO:0007155
MERME1A001716P1	GO:1903538	GO:0016020	GO:0030728	GO:0005783	GO:0032570	GO:0001556	GO:0001541
MERME1A001717P1	GO:0005634	GO:0003723	GO:0072697	GO:0000932	GO:0046872	GO:0050766	GO:0006909	GO:0032794	GO:0005829	GO:0043547	GO:0022409	GO:0070013	GO:0098609	GO:0051649
MERME1A001719P1	GO:0003724	GO:0005669	GO:0006366	GO:0006352	GO:0006364	GO:0003723	GO:0005524	GO:0016887	GO:0046982
MERME1A001721P1	GO:0005634	GO:1990904
MERME1A001723P1	GO:0005795	GO:0003677	GO:0031468	GO:0000045	GO:0043130	GO:0007030	GO:0005829	GO:0005634	GO:0043161	GO:0061025
MERME1A001724P1	GO:0008146	GO:0000139
MERME1A001725P1	GO:0042995	GO:0035845	GO:0060026	GO:0005737	GO:0021549	GO:0060041	GO:0035556
MERME1A001726P1	GO:0070273	GO:0032580	GO:0048194	GO:0043001	GO:0007030	GO:0006890	GO:0005802	GO:0000139	GO:0005829
MERME1A001728P1	GO:0060429	GO:0005509	GO:0005886	GO:0007156	GO:0046983
MERME1A001730P1	GO:0008076	GO:0005249	GO:0051260	GO:0034765	GO:0071805
MERME1A001731P1	GO:0048468	GO:0005509	GO:0016020	GO:0048513	GO:0032991	GO:0071944	GO:0048731	GO:0045176	GO:0045197	GO:0045746	GO:0007157	GO:0048598	GO:0060322	GO:0007156
MERME1A001734P1	GO:0061630	GO:0016567	GO:0005737	GO:0016020
MERME1A001734P2	GO:0061630	GO:0016567	GO:0005737	GO:0016020
MERME1A001736P1	GO:0016020	GO:0015189	GO:1903401	GO:0005764
MERME1A001737P1	GO:0016286	GO:0071805	GO:0016020	GO:0043025	GO:0005516	GO:0043005	GO:0071944
MERME1A001745P1	GO:0007264	GO:0005085	GO:0006508
MERME1A001745P2	GO:0007264	GO:0005085	GO:0006508
MERME1A001745P3	GO:0007264	GO:0005085	GO:0006508
MERME1A001745P4	GO:0007264	GO:0005085	GO:0006508
MERME1A001747P1	GO:0031011	GO:0002020	GO:0003677	GO:0016020
MERME1A001748P1	GO:0043666	GO:0004864	GO:0009966
MERME1A001751P1	GO:0043065	GO:0042802	GO:0005740	GO:0019222	GO:0016020
MERME1A001754P1	GO:0005737	GO:0034315	GO:0030027	GO:0016477	GO:0005886
MERME1A001754P2	GO:0005737	GO:0034315	GO:0030027	GO:0016477	GO:0005886
MERME1A001755P1	GO:0003908	GO:0006281	GO:0005634	GO:0032259	GO:0016020	GO:0006304
MERME1A001758P1	GO:0030215	GO:0022008	GO:0016020	GO:0048468	GO:0009605	GO:0050975	GO:0060384	GO:0120039	GO:0120036
MERME1A001760P1	GO:0004077	GO:0036211	GO:0005737
MERME1A001760P2	GO:0004077	GO:0036211	GO:0005652	GO:0016363	GO:0000785	GO:0005829	GO:0004080	GO:0009374	GO:0070781	GO:0019899
MERME1A001763P1	GO:0030154	GO:0003700	GO:0005634	GO:0046872	GO:0006355
MERME1A001764P1	GO:0106413	GO:0002943	GO:0050660	GO:0140101
MERME1A001765P1	GO:0005789	GO:0006633	GO:0016829	GO:0000038	GO:0030148
MERME1A001766P1	GO:0004620	GO:0031526	GO:0042572	GO:0030153	GO:0016324	GO:0050253	GO:0102545	GO:0015643	GO:0004806	GO:0006644
MERME1A001767P1	GO:0006590	GO:0016174	GO:0016324	GO:0042446	GO:0004601	GO:0042744	GO:0005509	GO:0020037	GO:0006979	GO:0098869
MERME1A001768P1	GO:0000981	GO:0006357	GO:0005634	GO:0003677
MERME1A001770P1	GO:0048468	GO:0005874	GO:0007165	GO:0005634	GO:0048513
MERME1A001771P1	GO:0007264	GO:0003924	GO:0005886	GO:0005525	GO:0007163	GO:0007015	GO:0006897	GO:0019901
MERME1A001774P1	GO:0003873	GO:0006003	GO:0016020	GO:0006000	GO:0004331	GO:0046835	GO:0005524
MERME1A001774P2	GO:0003873	GO:0006003	GO:0016020	GO:0006000	GO:0004331	GO:0046835	GO:0005524
MERME1A001774P3	GO:0003873	GO:0006003	GO:0016020	GO:0006000	GO:0004331	GO:0046835	GO:0005524
MERME1A001776P1	GO:0042407	GO:0061617	GO:0000139	GO:0005789	GO:0005829	GO:0005576
MERME1A001779P1	GO:0160041	GO:0032879	GO:0005576	GO:0007165	GO:0043195	GO:0005179	GO:0043204	GO:0030252	GO:0031770	GO:0051428	GO:0040018	GO:0016020	GO:0008284	GO:0023056	GO:0010647
MERME1A001782P1	GO:0004527	GO:0016070	GO:0003676
MERME1A001782P2	GO:0004527	GO:0016070	GO:0003676
MERME1A001783P1	GO:0016020
MERME1A001784P1	GO:0006816	GO:0016020	GO:0016247	GO:0005245	GO:0014069	GO:0098943	GO:0099628	GO:0043235	GO:0099590	GO:0051968	GO:2000311	GO:0097120	GO:0099072	GO:0019226	GO:1990351	GO:0071944	GO:0098662	GO:0098655
MERME1A001787P1	GO:0005249	GO:0071805	GO:0016020
MERME1A001788P1	GO:0008083	GO:0005576	GO:0007165	GO:0048471	GO:0032686	GO:0005179	GO:0042803	GO:0046882	GO:0046881	GO:0060279	GO:0046676	GO:0045444	GO:0032869	GO:0009611	GO:0009267
MERME1A001792P1	GO:0003785
MERME1A001792P2	GO:0003785
MERME1A001792P3	GO:0003785
MERME1A001792P4	GO:0003785
MERME1A001797P1	GO:0000281	GO:0005768	GO:0003676	GO:0005634	GO:0016020
MERME1A001797P2	GO:0000281	GO:0005768	GO:0003676	GO:0005634	GO:0016020
MERME1A001797P3	GO:0000281	GO:0005768	GO:0003676	GO:0005634	GO:0016020
MERME1A001797P4	GO:0000281	GO:0005768	GO:0003676	GO:0005634	GO:0016020
MERME1A001800P1	GO:0006355	GO:0046872
MERME1A001801P1	GO:0000145	GO:0006887	GO:0000149	GO:0051601
MERME1A001804P1	GO:0006914	GO:0005739	GO:0005515	GO:0006541
MERME1A001805P1	GO:0006099	GO:0051287	GO:0005739	GO:0016616	GO:0000287
MERME1A001806P1	GO:0071480	GO:0016020
MERME1A001807P1	GO:0003779	GO:0005856	GO:0035850	GO:0042074	GO:0005886	GO:0090504	GO:1902017	GO:0050839	GO:0005737	GO:0005902	GO:0030175	GO:0005912	GO:0045177	GO:0060271	GO:2000643	GO:1902965	GO:1905668	GO:0008360
MERME1A001810P1	GO:0005856	GO:0007165	GO:0051179	GO:0016020
MERME1A001810P2	GO:0005856	GO:0007165	GO:0051179	GO:0016020
MERME1A001810P3	GO:0005856	GO:0007165	GO:0051179	GO:0016020
MERME1A001811P1	GO:0032580	GO:0006486	GO:0016757	GO:0046872	GO:0000139	GO:0005975
MERME1A001812P1	GO:0005882	GO:0005198	GO:0042246	GO:0030424	GO:0005886
MERME1A001815P1	GO:0004422	GO:0032264	GO:0005737	GO:0006166	GO:0052657	GO:0046872	GO:0000166	GO:0006178	GO:0032263	GO:0046100
MERME1A001817P1	GO:0003906	GO:0006284	GO:0005634	GO:0019104	GO:0008270	GO:0016020	GO:0003676	GO:0004519
MERME1A001819P1	GO:0006606	GO:0031267	GO:0005737	GO:0005576	GO:0005634	GO:0005179	GO:0007165
MERME1A001819P2	GO:0006606	GO:0031267	GO:0005737	GO:0005634
MERME1A001821P1	GO:0043547	GO:0005096	GO:0005737	GO:0005925	GO:0046872	GO:0016020	GO:0016477
MERME1A001823P1	GO:0006357	GO:0043565	GO:0005634	GO:0003700	GO:0003690	GO:0070013	GO:0000785	GO:0001067	GO:0005515	GO:0048856	GO:0045892	GO:0034101	GO:0006366	GO:0030154
MERME1A001824P1	GO:0016813	GO:1901564	GO:0046872	GO:0019752	GO:0044271	GO:1901576	GO:0044238
MERME1A001825P1	GO:0000974	GO:0000398	GO:0003677	GO:0005681	GO:0001067	GO:0000981	GO:0051301	GO:0006357
MERME1A001828P1	GO:0016020
MERME1A001828P2	GO:0016020
MERME1A001828P3	GO:0016020
MERME1A001831P1	GO:0005245	GO:0005891	GO:0070588	GO:0034765	GO:0046872
MERME1A001831P2	GO:0005245	GO:0005891	GO:0070588	GO:0034765	GO:0046872
MERME1A001832P1	GO:0003824	GO:0045892	GO:0005634	GO:0003714	GO:0016020
MERME1A001834P1	GO:0008194	GO:0071704	GO:0016020	GO:0005794
MERME1A001834P2	GO:0008194	GO:0071704	GO:0016020	GO:0005794
MERME1A001840P1	GO:0003723	GO:0005737
MERME1A001840P4	GO:0003723	GO:0005737
MERME1A001844P1	GO:0032012	GO:0005085	GO:0005794	GO:0015031
MERME1A001844P2	GO:0032012	GO:0005085	GO:0005794	GO:0015031
MERME1A001846P1	GO:0005576	GO:0016020
MERME1A001847P1	GO:0006974
MERME1A001849P1	GO:0005634	GO:0070836	GO:0048701	GO:0006325	GO:0005901	GO:0000139	GO:0048024	GO:0007417	GO:0008380	GO:0006397
MERME1A001852P1	GO:0051056	GO:0005096
MERME1A001855P1	GO:0004842	GO:0046872
MERME1A001855P2	GO:0004842	GO:0021511	GO:0016567	GO:0046872	GO:0061659
MERME1A001855P3	GO:0004842	GO:0046872
MERME1A001856P1	GO:0016020	GO:0061631	GO:0030433	GO:0005634	GO:0000209
MERME1A001858P1	GO:0017080	GO:0001518	GO:0034765	GO:0005272	GO:0035725	GO:0005244	GO:0086002	GO:0044325	GO:0086091	GO:0008200	GO:0002028	GO:0032412
MERME1A001858P2	GO:0017080	GO:0001518	GO:0034765	GO:0005272	GO:0035725	GO:0005244	GO:0086002	GO:0044325	GO:0086091	GO:0008200	GO:0002028	GO:0032412
MERME1A001860P1	GO:0005770	GO:0003925	GO:0045921	GO:0005525	GO:0006887	GO:0016020	GO:0042470	GO:0030141	GO:0070382	GO:0005794
MERME1A001862P1	GO:0000381	GO:0042802	GO:0005634	GO:0003729	GO:0007605	GO:0007399	GO:0030154	GO:1990904	GO:0006397	GO:0071695	GO:0048857	GO:0060322	GO:0120039	GO:0120036	GO:0048513	GO:0000377
MERME1A001862P2	GO:0043484	GO:0042802	GO:0005634	GO:0003729	GO:0007399	GO:0050684	GO:0007605	GO:0030154	GO:1990904	GO:0006397	GO:0071695	GO:0048857	GO:0060322	GO:0120039	GO:0120036	GO:0048513	GO:0000377
MERME1A001866P1	GO:0007507
MERME1A001866P2	GO:0007507
MERME1A001867P1	GO:0016844	GO:0009058	GO:0016020
MERME1A001869P1	GO:0016020
MERME1A001869P2	GO:0016020
MERME1A001871P1	GO:0022848	GO:0060079	GO:0045211	GO:0043005	GO:0004888	GO:0034220	GO:0030239
MERME1A001871P2	GO:0022848	GO:0060079	GO:0045211	GO:0043005	GO:0004888	GO:0034220	GO:0030239
MERME1A001875P1	GO:0016020	GO:0071944
MERME1A001878P1	GO:0007264	GO:0005085	GO:0005886	GO:0048856	GO:0043547
MERME1A001878P2	GO:0007264	GO:0005085	GO:0005886	GO:0048856	GO:0043547
MERME1A001879P1	GO:0005923	GO:0016332	GO:0045197	GO:0002011	GO:0005886	GO:0072659	GO:0005912	GO:0048699
MERME1A001880P1	GO:0004993	GO:0098664	GO:0005886	GO:0050795	GO:0019229	GO:0030425	GO:0046883	GO:0051378	GO:0045202	GO:0030594	GO:0007193	GO:0007187	GO:0007268	GO:0007610
MERME1A001881P1	GO:0004655	GO:0006782	GO:0046872
MERME1A001883P1	GO:0046570	GO:0071267	GO:0005737	GO:0008270	GO:0033353	GO:0006915
MERME1A001884P1	GO:0004252	GO:0006508	GO:0005737	GO:0070012
MERME1A001888P1	GO:0003873	GO:0006003	GO:0006000	GO:0004331	GO:0046835	GO:0005524	GO:0006468	GO:0004672
MERME1A001888P2	GO:0003873	GO:0006003	GO:0005829	GO:0006000	GO:0046835	GO:0004331	GO:0005524
MERME1A001888P3	GO:0003873	GO:0006003	GO:0005829	GO:0006000	GO:0046835	GO:0004331	GO:0005524
MERME1A001892P1	GO:0006914
MERME1A001892P2	GO:0006914
MERME1A001894P1	GO:0016020
MERME1A001895P1	GO:0008336	GO:0045329	GO:0005739	GO:0005794	GO:0005506	GO:0005783	GO:0005576
MERME1A001897P1	GO:1990504	GO:0098793	GO:0016079	GO:0031410	GO:0098978	GO:0015031	GO:0045921
MERME1A001897P2	GO:1990504	GO:0098793	GO:0016079	GO:0031410	GO:0015031
MERME1A001898P1	GO:0010359	GO:0044325	GO:0005886	GO:0090314
MERME1A001899P1	GO:0051920	GO:0098869	GO:0005829	GO:0005739	GO:0047184	GO:0004623	GO:0016020	GO:0008152	GO:0045454
MERME1A001900P1	GO:0006357	GO:0043565	GO:0005634	GO:0003700	GO:0048856
MERME1A001903P1	GO:0004930	GO:0007186	GO:0016020	GO:0007166
MERME1A001904P1	GO:0000900	GO:0045947	GO:0005737	GO:0003729	GO:1900271	GO:0007613	GO:0007283	GO:0006412
MERME1A001907P1	GO:0004843	GO:0016579	GO:0005634	GO:0042461
MERME1A001907P2	GO:0004843	GO:0016579	GO:0005634	GO:0042461
MERME1A001908P1	GO:0016020
MERME1A001909P1	GO:0032968	GO:0005634	GO:0003677	GO:0003746	GO:0006366	GO:0031491	GO:0042393	GO:0070013	GO:0032991	GO:0016020	GO:0071599	GO:0001756	GO:0035050	GO:0006354	GO:0006414	GO:0006338
MERME1A001910P1	GO:0033180	GO:0046961	GO:0060036	GO:1901207	GO:0045176	GO:0070121	GO:1902600	GO:0005886	GO:1902017	GO:0060041	GO:0042127
MERME1A001913P1	GO:0046983	GO:0005886	GO:1902476	GO:0005254
MERME1A001913P2	GO:0046983	GO:0005886	GO:1902476	GO:0005254
MERME1A001914P1	GO:0004930	GO:0007186	GO:0005886	GO:0035479	GO:1900107	GO:0071910	GO:0055113	GO:0001653	GO:0070121	GO:0001945	GO:0035987	GO:0042074	GO:0002040	GO:0061371	GO:0043951
MERME1A001915P1	GO:0140662	GO:0006457	GO:0005829	GO:0005634	GO:0005524
MERME1A001918P1	GO:0140827	GO:0006882	GO:0005634	GO:0005737	GO:0016787	GO:0005525	GO:0046872
MERME1A001919P1	GO:0004731	GO:0009116	GO:0005737	GO:0047975
MERME1A001923P1	GO:0003723	GO:0031053	GO:0016607	GO:1990830	GO:0048024	GO:0043274	GO:0006406	GO:0016020	GO:0000398
MERME1A001923P2	GO:0003723	GO:0016607	GO:0000398	GO:0031053	GO:0043274	GO:1990830	GO:0048024	GO:0006406
MERME1A001924P1	GO:0005977	GO:0004721	GO:0051301	GO:0001525
MERME1A001925P1	GO:0016020
MERME1A001926P1	GO:0032007	GO:0035556	GO:0048856	GO:1903939	GO:1903432	GO:0006469
MERME1A001928P1	GO:0016602	GO:0001228	GO:0045944	GO:0046982	GO:0043565
MERME1A001930P1	GO:0016020
MERME1A001930P2	GO:0016020
MERME1A001934P1	GO:0007165	GO:0005737	GO:0016020
MERME1A001934P2	GO:0007165	GO:0005737	GO:0016020
MERME1A001934P3	GO:0007165	GO:0005737	GO:0016020
MERME1A001934P4	GO:0007165	GO:0005737	GO:0016020
MERME1A001939P1	GO:0022857	GO:0055085	GO:0016020	GO:0015697
MERME1A001941P1	GO:0016020
MERME1A001942P1	GO:0015370	GO:0035725	GO:0016020	GO:0071422	GO:0015141	GO:0015746	GO:0015137
MERME1A001945P1	GO:0008270	GO:0003676
MERME1A001949P1	GO:0016020
MERME1A001949P2	GO:0016020
MERME1A001949P3	GO:0016020
MERME1A001952P1	GO:0001784
MERME1A001952P3	GO:0001784
MERME1A001953P1	GO:0005085	GO:0036268	GO:0005776	GO:0001966	GO:0036269	GO:0005768	GO:0021952	GO:0006914	GO:0006897
MERME1A001955P1	GO:0003677	GO:0006357	GO:0005634	GO:0006260	GO:0005694	GO:0001067
MERME1A001955P2	GO:0003677	GO:0006357	GO:0005634	GO:0006260	GO:0005694	GO:0001067
MERME1A001959P1	GO:0005634	GO:0010468	GO:0003677	GO:0046872	GO:2001141	GO:0000981
MERME1A001961P1	GO:0016020
MERME1A001962P1	GO:0016020
MERME1A001965P1	GO:0005634	GO:0006355	GO:0016020	GO:0009950
MERME1A001965P2	GO:0005634	GO:0006355	GO:0016020	GO:0009950
MERME1A001967P1	GO:0008078	GO:0005634	GO:0000978	GO:0042074	GO:0001837	GO:0009953	GO:0000981	GO:0006357
MERME1A001969P1	GO:0016020
MERME1A001975P1	GO:0051015	GO:0016459	GO:0048731	GO:0003774	GO:0005524
MERME1A001975P2	GO:0051015	GO:0016459	GO:0048731	GO:0003774	GO:0005524
MERME1A001975P3	GO:0051015	GO:0016459	GO:0048731	GO:0003774	GO:0005524
MERME1A001975P4	GO:0051015	GO:0016459	GO:0048731	GO:0003774	GO:0005524
MERME1A001979P1	GO:0003700	GO:0005634	GO:0006355	GO:0003677	GO:0001067
MERME1A001979P2	GO:0003700	GO:0005634	GO:0006355	GO:0003677	GO:0001067
MERME1A001979P3	GO:0003700	GO:0005634	GO:0006355	GO:0003677	GO:0001067
MERME1A001979P4	GO:0003700	GO:0005634	GO:0006355	GO:0003677	GO:0001067
MERME1A001980P1	GO:0044211	GO:0004849	GO:0005829	GO:0044206	GO:0043771	GO:0005524	GO:0009224	GO:0016310
MERME1A001981P1	GO:0005524	GO:0003676	GO:0004386
MERME1A001989P2	GO:0004601	GO:0006979	GO:0098869	GO:0020037
MERME1A001991P1	GO:0042555	GO:0006270	GO:0003678	GO:0005694	GO:0032508	GO:0005634	GO:0007049	GO:0003677	GO:0005524	GO:0016787	GO:0000727	GO:0006271
MERME1A001991P2	GO:0042555	GO:0006270	GO:0003678	GO:0005694	GO:0032508	GO:0005634	GO:0007049	GO:0003677	GO:0005524	GO:0016787
MERME1A001995P1	GO:0006457	GO:0000307	GO:0016538	GO:0044772	GO:0000079	GO:0005524	GO:0005634	GO:0005737
MERME1A001996P1	GO:0005737
MERME1A001997P1	GO:0008537	GO:0061133	GO:2000045	GO:0010950	GO:0061136	GO:0005654	GO:0005737
MERME1A001998P1	GO:0006606	GO:0005634	GO:0005737	GO:0051028	GO:0012505	GO:0031967	GO:0032991	GO:0006405	GO:0010467
MERME1A002001P1	GO:0016020
MERME1A002001P2	GO:0016020
MERME1A002001P3	GO:0016020
MERME1A002004P1	GO:0051321
MERME1A002004P2	GO:0051321
MERME1A002005P1	GO:0005216	GO:0034220	GO:0016020	GO:0001508	GO:0042803	GO:0015081	GO:0006814	GO:0098662
MERME1A002006P1	GO:0000981	GO:0006357	GO:0005634	GO:0016020
MERME1A002007P1	GO:0008191	GO:0010466	GO:0031012	GO:0005615	GO:0046872	GO:0002020	GO:0051045	GO:0052548	GO:0034097	GO:0009725
MERME1A002008P1	GO:0005758	GO:0043066	GO:0051537	GO:0051539	GO:0030097	GO:0006915	GO:0009055	GO:0008168	GO:0046872	GO:0016226	GO:0005634	GO:0022900
MERME1A002012P1	GO:0030246	GO:0006897	GO:0016020	GO:0016705	GO:0038023	GO:0005506
MERME1A002012P2	GO:0030246	GO:0006897	GO:0016020	GO:0016705	GO:0038023	GO:0005506
MERME1A002012P3	GO:0030246	GO:0006897	GO:0016020	GO:0016705	GO:0038023	GO:0005506
MERME1A002013P1	GO:0000978	GO:0009790	GO:0005634	GO:0045893	GO:0016020	GO:0003700	GO:0060429	GO:0048513	GO:0009653	GO:0001708	GO:0006357
MERME1A002014P1	GO:0006417	GO:0008270	GO:0005737	GO:0003723
MERME1A002016P1	GO:0004674	GO:0006468	GO:0016020	GO:0060027	GO:0005524	GO:0008545	GO:0007254
MERME1A002016P2	GO:0004674	GO:0006468	GO:0060027	GO:0005524	GO:0008545	GO:0007254
MERME1A002018P1	GO:1903136	GO:0048488	GO:0043679	GO:1901214	GO:0043025	GO:0050808	GO:0098916	GO:0005737
MERME1A002020P1	GO:0005249	GO:0071805	GO:0016020
MERME1A002023P1	GO:0003712	GO:0006351	GO:0005634	GO:0003676
MERME1A002024P1	GO:0004070	GO:0006207	GO:0004088	GO:0016597	GO:0044205	GO:0016812	GO:0005524	GO:0006541	GO:0046872	GO:0021644	GO:0021636	GO:0021615	GO:0021610	GO:0030947	GO:1900746	GO:0001946	GO:0008593	GO:0060041	GO:0048812
MERME1A002025P1	GO:0000976	GO:0045893	GO:0005634	GO:0003700	GO:0000785	GO:0006357	GO:0016020	GO:0006351	GO:0008138	GO:0004181	GO:0008270	GO:0048856	GO:0097535	GO:0045638	GO:0030154	GO:0045892	GO:0006470	GO:0002376	GO:0006508
MERME1A002026P1	GO:0005604	GO:0048856	GO:0005178	GO:0070831	GO:0016020	GO:0007634	GO:0048471	GO:0032991	GO:0050908	GO:0034446	GO:1902017	GO:0048589	GO:0016477	GO:0120036	GO:0030154	GO:0006935
MERME1A002029P1	GO:0005579	GO:0006956	GO:0005576
MERME1A002030P1	GO:0004308	GO:0016042	GO:0005764	GO:0048742	GO:0046850	GO:0016020	GO:0001573	GO:0009313	GO:1901136	GO:1901565	GO:0044248
MERME1A002034P1	GO:0007399	GO:0005102	GO:0005886	GO:0050896	GO:0003222	GO:0031101	GO:0055006	GO:0001755	GO:0001708	GO:0060322	GO:0048646
MERME1A002034P2	GO:0007399	GO:0005102	GO:0016020	GO:0071944	GO:0005615	GO:0030296	GO:0050896	GO:0030546	GO:0003222	GO:0031101	GO:0055006	GO:0001755	GO:0001708	GO:0060322	GO:0048646	GO:0032147	GO:0040011	GO:0065003	GO:0023052	GO:0007154
MERME1A002035P1	GO:0004222	GO:0006508	GO:0008270
MERME1A002036P1	GO:0008270	GO:0043231	GO:0140042	GO:0003924	GO:0005811	GO:0005525	GO:0043325	GO:0005547	GO:0032266	GO:0005545
MERME1A002037P1	GO:0008146	GO:0016020
MERME1A002038P1	GO:0006468	GO:0004672	GO:0005524
MERME1A002041P1	GO:0005788	GO:0140662	GO:0006457	GO:0071310	GO:0005524	GO:0034341	GO:0034663	GO:0070062	GO:0006986	GO:0030433	GO:0031072	GO:0016887	GO:0005634	GO:0016020	GO:0007165
MERME1A002042P1	GO:0098542	GO:0005525	GO:0016020
MERME1A002043P1	GO:0060080	GO:0014069
MERME1A002045P1	GO:0007283	GO:0004386	GO:0071547	GO:0008186	GO:0051321	GO:0140098	GO:0005524	GO:0031047	GO:0005634	GO:0030154	GO:0003676	GO:0016787	GO:0141006	GO:0009566	GO:0040029	GO:0022412	GO:0000280	GO:0022402	GO:0048856	GO:0034470
MERME1A002049P1	GO:0023041	GO:0030867	GO:0031965
MERME1A002049P2	GO:0023041	GO:0030867	GO:0031965
MERME1A002050P1	GO:0110165
MERME1A002051P1	GO:0035091	GO:0042554	GO:0005737	GO:0016176
MERME1A002052P1	GO:0009790	GO:0000978	GO:0005634	GO:0045893	GO:0005737	GO:0003700	GO:0005515	GO:0009888	GO:0009653	GO:0048263	GO:0001708	GO:0048513	GO:0001667	GO:0002302	GO:0006357	GO:0010628
MERME1A002054P1	GO:0016594	GO:0034707	GO:1902476	GO:0022835	GO:0045211	GO:0005230	GO:0005254	GO:0042995	GO:0043200	GO:0060078	GO:0004888	GO:0099529
MERME1A002058P1	GO:0016020
MERME1A002061P1	GO:0016423	GO:0030488	GO:0005856	GO:0016020	GO:0003723	GO:0004930	GO:0007186
MERME1A002061P2	GO:0016423	GO:0030488	GO:0016020	GO:0003723	GO:0004930	GO:0007186
MERME1A002062P1	GO:0031902	GO:0016192	GO:0015031	GO:0005765
MERME1A002065P1	GO:0051260
MERME1A002065P2	GO:0051260
MERME1A002067P1	GO:0007219	GO:0005509	GO:0016020	GO:0048513	GO:0071944	GO:0005112	GO:0048468	GO:0048731	GO:0045746	GO:0033340	GO:1905563	GO:1903671	GO:0030947	GO:0043537	GO:0043534	GO:0001935	GO:0048754	GO:0048646
MERME1A002067P2	GO:0007219	GO:0005509	GO:0016020	GO:0048513	GO:0048468	GO:0048731
MERME1A002069P1	GO:0000976	GO:0045893	GO:0005634	GO:0003700	GO:0006357	GO:0070976	GO:0006351	GO:0140374	GO:0048856
MERME1A002069P2	GO:0000976	GO:0045893	GO:0005634	GO:0003700	GO:0048471	GO:0006357	GO:0070976	GO:0006351	GO:0140374	GO:0048856
MERME1A002070P1	GO:0005042	GO:0038007	GO:0005886	GO:0007411
MERME1A002072P1	GO:0016020	GO:0042271	GO:0005102	GO:0043005	GO:0045202	GO:0071944	GO:0008037	GO:0007156	GO:0051606
MERME1A002072P2	GO:0016020
MERME1A002073P1	GO:0046872	GO:0016020	GO:0030433	GO:0098827	GO:0061630	GO:0005794
MERME1A002076P1	GO:0004422	GO:0032264	GO:0005737	GO:0006166	GO:0052657	GO:0046872	GO:0000166
MERME1A002076P2	GO:0004422	GO:0032264	GO:0005737	GO:0006166	GO:0052657	GO:0046872	GO:0000166
MERME1A002078P1	GO:0003941	GO:0006520	GO:0016020	GO:0030170	GO:0004794	GO:0046395	GO:1901565	GO:0046394	GO:1901566
MERME1A002079P1	GO:0016705	GO:0016020	GO:0004497	GO:0005506	GO:0020037
MERME1A002080P1	GO:0004957	GO:0007186	GO:0005886	GO:0071380	GO:0007204	GO:0050728	GO:0006954
MERME1A002081P1	GO:0016020
MERME1A002084P1	GO:0008083	GO:0007165	GO:0005576
MERME1A002084P2	GO:0008083	GO:0007165	GO:0005576
MERME1A002084P3	GO:0008083	GO:0007165	GO:0005576	GO:0005634	GO:0005737	GO:0051781	GO:0017080	GO:0016020	GO:1905150	GO:0030154
MERME1A002085P1	GO:0048675	GO:0016020
MERME1A002089P2	GO:0004803	GO:0006313
MERME1A002091P1	GO:0071014	GO:0000398
MERME1A002093P1	GO:0097027	GO:1904668	GO:0005680	GO:0010997	GO:0051301	GO:1905786	GO:0031145
MERME1A002095P1	GO:0005737
MERME1A002095P2	GO:0005737
MERME1A002100P1	GO:0016020	GO:0005114	GO:0001837	GO:0050431	GO:0017015	GO:0005024	GO:0007179	GO:0005539	GO:0016477
MERME1A002101P1	GO:0016020
MERME1A002102P1	GO:0008277	GO:0001750	GO:0007601
MERME1A002103P1	GO:0016020
MERME1A002105P1	GO:0015031	GO:0005886	GO:0005737
MERME1A002109P1	GO:0016620
MERME1A002109P2	GO:0016620
MERME1A002110P1	GO:0005504	GO:0015908	GO:0005737	GO:0005634	GO:0016020
MERME1A002113P1	GO:0005576
MERME1A002116P1	GO:0004435	GO:0007264	GO:0016020	GO:0016042	GO:0005085	GO:0051209	GO:0048015
MERME1A002116P2	GO:0004435	GO:0007264	GO:0016020	GO:0016042	GO:0005085	GO:0051209	GO:0048015
MERME1A002116P3	GO:0004435	GO:0007264	GO:0016020	GO:0016042	GO:0005085	GO:0051209	GO:0048015
MERME1A002119P1	GO:0005576	GO:0007165	GO:0016020
MERME1A002119P2	GO:0005576	GO:0007165	GO:0016020
MERME1A002119P3	GO:0005576	GO:0007165	GO:0016020
MERME1A002125P1	GO:0022857	GO:0055085	GO:0016020
MERME1A002125P2	GO:0022857	GO:0055085	GO:0016020
MERME1A002127P1	GO:0005765	GO:0016236	GO:0010008
MERME1A002127P2	GO:0005765	GO:0016236	GO:0010008
MERME1A002128P1	GO:0016791	GO:0005737	GO:0046872
MERME1A002131P1	GO:0006123	GO:0005751	GO:0046872
MERME1A002133P1	GO:0007338	GO:0005576	GO:0005886
MERME1A002133P2	GO:0007338	GO:0005576	GO:0005886
MERME1A002136P1	GO:0008083	GO:0061550	GO:0005576	GO:0005737	GO:0007165	GO:0016020	GO:0005104	GO:0016706	GO:0008168	GO:0044344	GO:0001934	GO:0030334	GO:0008284	GO:0009887	GO:0010628	GO:0030154
MERME1A002138P1	GO:0008380	GO:0005634	GO:0003723	GO:0006397	GO:0070013	GO:1990904
MERME1A002144P1	GO:0016607	GO:0003723	GO:0048025	GO:0000381	GO:0000184	GO:0043065	GO:0061574	GO:0005737
MERME1A002144P2	GO:0016607	GO:0003723	GO:0048025	GO:0000381	GO:0000184	GO:0043065	GO:0061574	GO:0005737
MERME1A002144P3	GO:0016607	GO:0003723	GO:0048025	GO:0000381	GO:0000184	GO:0043065	GO:0061574	GO:0005737
MERME1A002144P4	GO:0016607	GO:0003723	GO:0048025	GO:0000381	GO:0000184	GO:0043065	GO:0061574	GO:0005737	GO:0000398
MERME1A002145P1	GO:0006974
MERME1A002146P1	GO:0006281	GO:0003677	GO:0004519	GO:0004527
MERME1A002148P1	GO:0046983	GO:0005634	GO:0006357	GO:0003677	GO:0046872
MERME1A002149P1	GO:0035098	GO:0006357	GO:0003677	GO:0046872	GO:0006325
MERME1A002150P1	GO:0016020
MERME1A002152P1	GO:0046856	GO:0016791	GO:0005856	GO:0002376	GO:0003723	GO:0016020	GO:0005829	GO:0005634	GO:0045659	GO:0045779	GO:0045579	GO:0009968	GO:0050776	GO:0006397
MERME1A002152P2	GO:0046856	GO:0016791	GO:0005856	GO:0002376	GO:0003723	GO:0016020	GO:0005829	GO:0005634	GO:0045659	GO:0045779	GO:0045579	GO:0009968	GO:0050776	GO:0006397
MERME1A002153P1	GO:0016020
MERME1A002155P1	GO:0061629	GO:0045595	GO:0005634	GO:0009653	GO:0006357	GO:0003677	GO:0046872	GO:0007507	GO:0045893	GO:0030154	GO:0045892
MERME1A002155P2	GO:0061629	GO:0045595	GO:0005634	GO:0009653	GO:0006357	GO:0003677	GO:0046872	GO:0007507	GO:0045893	GO:0030154	GO:0045892
MERME1A002163P1	GO:0005509	GO:0003094
MERME1A002163P2	GO:0005509	GO:0003094
MERME1A002163P3	GO:0005509	GO:0003094
MERME1A002163P4	GO:0005509	GO:0003094	GO:0016020	GO:0090630	GO:0005096
MERME1A002163P5	GO:0005509	GO:0003094
MERME1A002163P6	GO:0005509	GO:0003094	GO:0090630	GO:0005096
MERME1A002164P1	GO:0140662	GO:0006457	GO:0005737	GO:0051082	GO:0101031	GO:0016887	GO:0005524
MERME1A002167P1	GO:0005759	GO:0004672	GO:0016310	GO:0005524	GO:0010906	GO:0036211
MERME1A002168P1	GO:0000139	GO:0017134	GO:0005856
MERME1A002169P1	GO:0048856
MERME1A002170P1	GO:0022848	GO:0060079	GO:0045211	GO:0043005	GO:0004888	GO:0034220
MERME1A002171P1	GO:0048513	GO:0046872	GO:0016020
MERME1A002173P2	GO:0016020
MERME1A002177P1	GO:0005922	GO:0007154	GO:0007416	GO:0032279	GO:0045211
MERME1A002178P1	GO:0031032	GO:0005516	GO:0005884	GO:0003779	GO:0008093	GO:0051764	GO:0044877
MERME1A002179P1	GO:0098609	GO:0045296	GO:0005912	GO:0045110	GO:0005634	GO:0007043	GO:0005886	GO:0005737
MERME1A002180P1	GO:0005680	GO:0016567	GO:0000776	GO:0051301	GO:0007049	GO:0005737
MERME1A002181P1	GO:0005634	GO:0003677	GO:1902494	GO:1990904
MERME1A002183P1	GO:0005509	GO:0005737	GO:0046914	GO:0048306
MERME1A002189P1	GO:0031117	GO:0008568	GO:0005813	GO:0034214	GO:0048471	GO:0005819	GO:0008017	GO:0005874	GO:0051013	GO:0016887	GO:0016853	GO:0005634	GO:0005524	GO:0007409	GO:0016020	GO:0006888	GO:0032506	GO:0045773	GO:0048741	GO:1990138	GO:0021954	GO:0034389	GO:0007032	GO:0031122	GO:0007029	GO:0097485	GO:0043066	GO:0072593
MERME1A002193P1	GO:0007156	GO:0005509	GO:0005737	GO:0008017	GO:0005886
MERME1A002193P2	GO:0007156	GO:0005509	GO:0005737	GO:0008017	GO:0005886
MERME1A002194P1	GO:0016301	GO:0016310	GO:0035985	GO:0090399	GO:0051059	GO:0004861	GO:0001953	GO:0005634	GO:0090398	GO:0045736	GO:0019901	GO:0032088	GO:0005737	GO:2000045	GO:0030308	GO:0016020	GO:0008285	GO:0007265	GO:0045892
MERME1A002197P1	GO:0051536	GO:0030097	GO:0005739	GO:0046872	GO:0016226	GO:0070013
MERME1A002198P1	GO:0004298	GO:0005839	GO:0002376	GO:0051603	GO:0005634	GO:0016301	GO:0005737	GO:0016310
MERME1A002199P1	GO:0016020
MERME1A002201P1	GO:0005085
MERME1A002201P2	GO:0005085
MERME1A002202P1	GO:0046872	GO:0006414	GO:0030891	GO:0070449	GO:0003746	GO:0006368
MERME1A002206P1	GO:0003723
MERME1A002206P2	GO:0003723
MERME1A002211P1	GO:0006665	GO:0016780	GO:0016020	GO:0046467	GO:0043604	GO:1901566
MERME1A002212P1	GO:0000940	GO:0007059	GO:0005819	GO:0005737
MERME1A002215P1	GO:0005634	GO:0042393	GO:0042981	GO:0016020
MERME1A002215P2	GO:0005634	GO:0042393	GO:0042981	GO:0016020
MERME1A002215P3	GO:0005634	GO:0042393	GO:0042981	GO:0016020
MERME1A002216P1	GO:0046872	GO:0016020	GO:0016567	GO:0006511	GO:0061630
MERME1A002219P1	GO:0005021	GO:0038084	GO:0016020	GO:0017154	GO:0005925	GO:0071526	GO:0008201	GO:0001525	GO:0030424	GO:0007411	GO:0046872	GO:0038085	GO:0032101	GO:0051491	GO:0030947	GO:0048010	GO:0001570	GO:0001755	GO:0010595	GO:0009611
MERME1A002219P2	GO:0005021	GO:0038084	GO:0016020	GO:0017154	GO:0005925	GO:0071526	GO:0008201	GO:0001525	GO:0030424	GO:0007411	GO:0046872	GO:0038085	GO:0032101	GO:0051491	GO:0030947	GO:0048010	GO:0001570	GO:0001755	GO:0010595	GO:0009611
MERME1A002225P1	GO:0030246
MERME1A002225P2	GO:0030246
MERME1A002228P1	GO:0022857	GO:0055085	GO:0016020	GO:0015718
MERME1A002228P2	GO:0022857	GO:0055085	GO:0016020	GO:0015718
MERME1A002229P1	GO:0008270	GO:0006915
MERME1A002231P1	GO:0005267	GO:0071805	GO:0016020	GO:0030322	GO:0022843	GO:0022840
MERME1A002231P2	GO:0005267	GO:0071805	GO:0016020	GO:0030322	GO:0022843	GO:0022840
MERME1A002234P1	GO:0005247	GO:0031902	GO:1902476	GO:0031901	GO:0005765	GO:0005886	GO:0008021	GO:0005794
MERME1A002234P2	GO:0005247	GO:0031902	GO:1902476	GO:0031901	GO:0005765	GO:0005886	GO:0008021	GO:0005794
MERME1A002236P1	GO:0016712	GO:0005789	GO:0042448	GO:0005506	GO:0020037	GO:0008395
MERME1A002238P1	GO:0004867	GO:0016020
MERME1A002238P2	GO:0004867	GO:0016020	GO:0030593	GO:0030199	GO:0008544	GO:0050727	GO:0002009	GO:0008283
MERME1A002239P1	GO:0004683	GO:0006468	GO:0043226	GO:0005516	GO:0016020	GO:0005524	GO:0072118	GO:0003146	GO:0060113
MERME1A002241P1	GO:0000977	GO:0006357	GO:0005634	GO:0000981
MERME1A002241P2	GO:0000977	GO:0006357	GO:0005634	GO:0000981
MERME1A002243P1	GO:0002088	GO:0005212	GO:0007601
MERME1A002245P1	GO:0008201	GO:0016055	GO:0005794	GO:0005829	GO:0060218	GO:0048010	GO:0016020	GO:0001525
MERME1A002248P1	GO:0016010	GO:0005509	GO:0042383	GO:0045211	GO:0005615	GO:0005654	GO:0005856	GO:0005737
MERME1A002251P1	GO:0004177	GO:0006508	GO:0016020	GO:0008237	GO:0008270	GO:0031410	GO:0006896	GO:0045893	GO:0003700	GO:0005634	GO:0003677	GO:0032991	GO:0006886
MERME1A002251P2	GO:0004177	GO:0006508	GO:0016020	GO:0008237	GO:0008270	GO:0031410	GO:0006896	GO:0043171	GO:0042277	GO:0045893	GO:0005634	GO:0003700	GO:0003677	GO:0032991	GO:0006886	GO:0071944
MERME1A002254P1	GO:0004674	GO:0006468	GO:0005524
MERME1A002256P1	GO:0043565	GO:0009653	GO:0005634	GO:0048731	GO:0003700	GO:0006355	GO:0003690	GO:0001067	GO:0007141	GO:0007283	GO:1902680
MERME1A002256P2	GO:0043565	GO:0009653	GO:0005634	GO:0048731	GO:0003700	GO:0006355	GO:0003690	GO:0001067	GO:0007141	GO:0007283	GO:1902680
MERME1A002260P1	GO:0016020
MERME1A002260P2	GO:0016020
MERME1A002263P1	GO:0004674	GO:0006468	GO:0005956	GO:0005829	GO:0005524	GO:0005634	GO:0018210	GO:0018209	GO:0051726
MERME1A002264P1	GO:1990904	GO:0003735	GO:0006412	GO:0005840	GO:0005759	GO:0098798	GO:0016020
MERME1A002269P1	GO:0031514	GO:0005879	GO:0016020
MERME1A002269P2	GO:0031514	GO:0005879	GO:0016020
MERME1A002269P3	GO:0031514	GO:0005879	GO:0016020
MERME1A002269P4	GO:0031514	GO:0005879	GO:0016020
MERME1A002269P5	GO:0031514	GO:0005879	GO:0016020
MERME1A002270P1	GO:0005520	GO:0005576	GO:0050896	GO:0043567	GO:0001968
MERME1A002274P1	GO:0005923	GO:0060322	GO:0005198	GO:0070830	GO:0005886	GO:0007155
MERME1A002275P1	GO:0097190	GO:0005815	GO:0005634	GO:0005737
MERME1A002278P1	GO:0019903	GO:0043666	GO:0016020
MERME1A002278P2	GO:0019903	GO:0043666	GO:0016020
MERME1A002278P3	GO:0019903	GO:0043666	GO:0016020
MERME1A002283P1	GO:0004698	GO:0006468	GO:0005737	GO:0048468	GO:0016020	GO:0005524	GO:0089700	GO:0046872
MERME1A002283P2	GO:0004698	GO:0048468	GO:0005737	GO:0016020	GO:0006468	GO:0005524	GO:0089700	GO:0046872
MERME1A002283P3	GO:0004698	GO:0006468	GO:0005737	GO:0048468	GO:0016020	GO:0005524	GO:0089700	GO:0046872
MERME1A002284P1	GO:0046872	GO:0003677
MERME1A002287P1	GO:0005737
MERME1A002287P2	GO:0005737
MERME1A002290P2	GO:0005730	GO:0008234	GO:0006508
MERME1A002291P1	GO:0000981	GO:0006357	GO:0005634	GO:0003677	GO:0001067	GO:0007417	GO:0030182
MERME1A002293P1	GO:0000981	GO:0006357	GO:0005634	GO:0003677	GO:0016020	GO:0001067	GO:0030182	GO:0048468
MERME1A002295P1	GO:0000159	GO:0019888	GO:0007165
MERME1A002295P2	GO:0000159	GO:0019888	GO:0007165	GO:0016020
MERME1A002298P1	GO:0009968	GO:0046935	GO:0005942	GO:0016567	GO:0035556	GO:0046854
MERME1A002301P1	GO:0008270
MERME1A002305P3	GO:0016020
MERME1A002306P1	GO:0004500	GO:0042421	GO:0034466	GO:0042584	GO:0005507	GO:0030431	GO:0030658	GO:0005615	GO:0006589	GO:0042420
MERME1A002309P1	GO:0061630	GO:0043161	GO:0046872
MERME1A002309P2	GO:0061630	GO:0043161	GO:0046872
MERME1A002309P3	GO:0061630	GO:0043161	GO:0046872
MERME1A002310P1	GO:0004614	GO:0005975	GO:0005829	GO:0000287
MERME1A002312P1	GO:2001070	GO:0006470	GO:0043231	GO:0008138	GO:0044042	GO:0019203	GO:0005737	GO:0004725
MERME1A002314P1	GO:0016020	GO:0031267	GO:0006886	GO:0009986	GO:0005615	GO:0062023	GO:0031410
MERME1A002315P1	GO:0004139	GO:0046386	GO:0005737	GO:0009264	GO:0016052
MERME1A002317P1	GO:0000381	GO:0005634	GO:0003723	GO:0007399	GO:0008380	GO:0005737	GO:0006397	GO:0048741	GO:0055013	GO:0003015
MERME1A002317P2	GO:0000381	GO:0005634	GO:0003723	GO:0007399	GO:0008380	GO:0005737	GO:0006397	GO:0048741	GO:0055013	GO:0003015
MERME1A002321P1	GO:0030027	GO:0048468	GO:0004674	GO:0007010	GO:0005856	GO:0006468	GO:0005524	GO:0005737	GO:0016020	GO:0046872	GO:0018210	GO:0106310	GO:0030029	GO:0048513
MERME1A002321P2	GO:0030027	GO:0048468	GO:0004674	GO:0007010	GO:0005856	GO:0005524	GO:0006468	GO:0005737	GO:0016020	GO:0046872	GO:0048513	GO:0106310	GO:0018210	GO:0030029
MERME1A002321P3	GO:0030027	GO:0048468	GO:0004674	GO:0007010	GO:0016020	GO:0006468	GO:0005524	GO:0046872	GO:0048513	GO:0106310
MERME1A002322P1	GO:0016459	GO:0051015	GO:0048731	GO:0003774	GO:0070650	GO:0005524	GO:0032982	GO:0009952	GO:0043009	GO:0005737	GO:0016020	GO:0048598	GO:0060322	GO:0035295	GO:0060429	GO:0003724	GO:0016787	GO:0048513	GO:0003676	GO:0008360	GO:0031032	GO:0000281
MERME1A002324P1	GO:0071173	GO:0005634	GO:0071174	GO:0045841	GO:0072686	GO:0000776	GO:0012505	GO:0031967	GO:0016020	GO:0051315
MERME1A002324P2	GO:0071173	GO:0005634	GO:0071174	GO:0045841	GO:0072686	GO:0000776	GO:0012505	GO:0031967	GO:0016020	GO:0051315
MERME1A002325P1	GO:0003677	GO:0005634	GO:0006355
MERME1A002328P1	GO:0008374	GO:0006644	GO:0016020	GO:0005509
MERME1A002329P1	GO:0016020	GO:0070453	GO:0005740
MERME1A002332P1	GO:0031267	GO:0030036	GO:0003779
MERME1A002332P2	GO:0031267	GO:0030036	GO:0003779
MERME1A002334P1	GO:0015293	GO:0051610	GO:0098793	GO:0016020	GO:0008504	GO:0043005	GO:0055085	GO:1901618	GO:0015108	GO:0015081	GO:0022853	GO:0006814	GO:0051378
MERME1A002335P1	GO:0004663	GO:0005968	GO:0018344	GO:0008270	GO:0016020
MERME1A002336P1	GO:0016020
MERME1A002337P1	GO:0016020	GO:0009986	GO:0005615
MERME1A002338P1	GO:0005880	GO:0007098	GO:0008017	GO:0005813	GO:0051225	GO:0005737	GO:0016020
MERME1A002339P1	GO:0008270
MERME1A002340P1	GO:0006102	GO:0004450	GO:0006097	GO:0051287	GO:0000287	GO:0006099
MERME1A002348P1	GO:0006357	GO:0003700	GO:0005634	GO:0003677	GO:0016020	GO:0001067	GO:0014823	GO:0045494	GO:0003407	GO:0070417
MERME1A002348P2	GO:0006357	GO:0003700	GO:0005634	GO:0014823	GO:0045494	GO:0003677	GO:0003407	GO:0001067	GO:0070417	GO:0042803
MERME1A002348P3	GO:0006357	GO:0003700	GO:0005634	GO:0014823	GO:0003677	GO:0045494	GO:0016020	GO:0003407	GO:0070417
MERME1A002348P4	GO:0006357	GO:0003700	GO:0005634	GO:0014823	GO:0045494	GO:0003677	GO:0003407	GO:0016020	GO:0070417
MERME1A002348P5	GO:0006357	GO:0003700	GO:0005634	GO:0003677	GO:0016020	GO:0014823	GO:0045494	GO:0003407	GO:0070417
MERME1A002348P6	GO:0006357	GO:0003700	GO:0005634	GO:0003677	GO:0016020	GO:0001067	GO:0014823	GO:0045494	GO:0003407	GO:0070417
MERME1A002348P7	GO:0006357	GO:0003700	GO:0005634	GO:0014823	GO:0045494	GO:0003677	GO:0003407	GO:0070417	GO:0001067	GO:0042803
MERME1A002350P1	GO:0010390	GO:0004842	GO:0005634	GO:0046872	GO:0033503	GO:0006325	GO:0061659	GO:0071894
MERME1A002351P1	GO:0032874	GO:0016020
MERME1A002352P1	GO:0036023	GO:0001228	GO:0005634	GO:0061029	GO:0000977	GO:0033687	GO:0042474	GO:0035116	GO:0035115	GO:0030501	GO:2000648	GO:0042733	GO:0001656	GO:0046872	GO:0072089	GO:0060021	GO:0001823	GO:0060349	GO:0042476	GO:0002062	GO:0050679	GO:0060322	GO:0000122	GO:0045944	GO:0010628	GO:2000543	GO:0001655	GO:0048793
MERME1A002354P1	GO:0030552	GO:0005952	GO:0001932	GO:0008603	GO:0005886	GO:0031588	GO:0097224	GO:0016310	GO:0031594	GO:0005829	GO:0046007	GO:0005771	GO:0060038	GO:0098978	GO:0016301	GO:0005930	GO:0034236	GO:0071377	GO:0045121	GO:0045214	GO:0031625	GO:0005813	GO:0032024	GO:0030291	GO:0001707	GO:0019904	GO:0042802	GO:0007189	GO:0033673	GO:0031400	GO:0010629
MERME1A002354P2	GO:0030552	GO:0005952	GO:0001932	GO:0008603	GO:0005886	GO:0031588	GO:0097224	GO:0016310	GO:0031594	GO:0005829	GO:0046007	GO:0005771	GO:0060038	GO:0098978	GO:0016301	GO:0005930	GO:0034236	GO:0071377	GO:0045121	GO:0045214	GO:0031625	GO:0005813	GO:0032024	GO:0030291	GO:0001707	GO:0019904	GO:0042802	GO:0007189	GO:0033673	GO:0031400	GO:0010629
MERME1A002357P1	GO:0022857	GO:0055085	GO:0016020
MERME1A002359P1	GO:0016020
MERME1A002360P1	GO:0046983
MERME1A002362P1	GO:0038203	GO:0031932	GO:0016020
MERME1A002363P1	GO:0005886
MERME1A002364P1	GO:0022857	GO:0055085	GO:0016020
MERME1A002369P1	GO:0016020
MERME1A002369P2	GO:0016020
MERME1A002369P3	GO:0016020
MERME1A002369P4	GO:0016020
MERME1A002372P1	GO:0001735	GO:0030329	GO:0042219	GO:0030327
MERME1A002373P1	GO:0032591	GO:0038023	GO:0035622	GO:0045176	GO:0000421	GO:0030672	GO:0030665	GO:0005765	GO:0005789
MERME1A002374P1	GO:0003924	GO:0000045	GO:0012505	GO:0005525	GO:0006886
MERME1A002376P1	GO:0005542	GO:0016740
MERME1A002376P2	GO:0005542	GO:0016740
MERME1A002380P1	GO:0005886	GO:0007411	GO:0007155
MERME1A002380P2	GO:0005886
MERME1A002380P3	GO:0005886
MERME1A002380P4	GO:0005886
MERME1A002384P1	GO:0030018	GO:0051373	GO:0031433	GO:0003779	GO:0015629
MERME1A002384P2	GO:0030018	GO:0051373	GO:0031433	GO:0003779	GO:0015629
MERME1A002384P3	GO:0030018	GO:0051373	GO:0031433	GO:0003779	GO:0015629
MERME1A002385P1	GO:0046856	GO:0052659	GO:0001726	GO:0052658	GO:0004445	GO:0005886	GO:0005737	GO:0034485	GO:0004439	GO:0033137
MERME1A002387P1	GO:0016020
MERME1A002388P1	GO:0016567	GO:0000151	GO:0061630	GO:0035556	GO:0016020
MERME1A002392P1	GO:0000439	GO:0006367	GO:0006289	GO:0016020
MERME1A002392P2	GO:0000439	GO:0006367	GO:0006289	GO:0016020
MERME1A002395P1	GO:0003700	GO:0005634	GO:0006355	GO:0003677
MERME1A002395P2	GO:0003700	GO:0005634	GO:0006355	GO:0003677
MERME1A002397P1	GO:0008270	GO:0016020
MERME1A002398P1	GO:0005509	GO:0005576	GO:0016020
MERME1A002399P1	GO:0009653	GO:0043565	GO:0005634	GO:0048731	GO:0003700	GO:0006355
MERME1A002400P1	GO:0046872	GO:0003677
MERME1A002401P1	GO:0030314	GO:0048167	GO:0005789	GO:0005886
MERME1A002403P1	GO:0045944	GO:0005634	GO:0016874
MERME1A002404P1	GO:0033278	GO:0046872	GO:0048385	GO:0060059	GO:0021846	GO:0048703	GO:0000978	GO:0008589	GO:0021536	GO:0001841	GO:0000981	GO:0014032	GO:0009953	GO:0030902	GO:0042127	GO:0045892	GO:0006357
MERME1A002406P1	GO:0004983	GO:0007218	GO:0016020	GO:0043005	GO:0071944	GO:0042923
MERME1A002409P1	GO:0006306	GO:0003886	GO:0005634	GO:0046872	GO:0010468	GO:0061371
MERME1A002409P2	GO:0003886	GO:0090116	GO:0005634	GO:0046872	GO:0010468	GO:0003677	GO:0061371
MERME1A002413P1	GO:0007156	GO:0005509	GO:0005886
MERME1A002413P2	GO:0007156	GO:0005509	GO:0005886
MERME1A002413P3	GO:0007156	GO:0005509	GO:0005886
MERME1A002414P1	GO:0000981	GO:0006357	GO:0005634	GO:0003677	GO:0016020	GO:0001067
MERME1A002415P1	GO:0005737	GO:0046875	GO:0048013	GO:0016020
MERME1A002417P1	GO:0004879	GO:0030522	GO:0005634	GO:0006357	GO:0006351	GO:0043565	GO:0008270	GO:0005667	GO:0005737	GO:0035259	GO:0001067	GO:0003690	GO:0071376
MERME1A002418P1	GO:0005730	GO:0042254	GO:0034511	GO:0003924	GO:0005525	GO:0016072	GO:0034470	GO:0030688
MERME1A002422P1	GO:0005096	GO:0007165
MERME1A002423P1	GO:0016301	GO:0016310
MERME1A002425P1	GO:0008234	GO:0006508	GO:0005634	GO:0019783	GO:0018205	GO:0070647
MERME1A002428P1	GO:0016020
MERME1A002431P1	GO:0003723
MERME1A002431P2	GO:0003723	GO:0016020
MERME1A002434P1	GO:0030036	GO:0003779	GO:0005856	GO:0005737	GO:0034237	GO:0071933	GO:2000601	GO:0030027	GO:0032991
MERME1A002435P1	GO:0006914	GO:0008289	GO:0034098	GO:0016887	GO:0055013	GO:0030239	GO:0005829	GO:0005524	GO:0060047	GO:0035861	GO:0005634	GO:0032434	GO:0007626	GO:0043009	GO:0031593	GO:0010506	GO:0034976	GO:0051228	GO:1903513	GO:0032527	GO:0071218	GO:0006515	GO:0010243	GO:0043161	GO:0032984	GO:0032510	GO:1905634	GO:0019985	GO:0036297	GO:0006302	GO:0016567
MERME1A002436P1	GO:0004364	GO:0006749	GO:0005737
MERME1A002438P1	GO:0048513	GO:0005509
MERME1A002438P2	GO:0048513	GO:0005509	GO:0009986	GO:0005615	GO:0042694	GO:0030141	GO:0001756	GO:0005765	GO:0002040	GO:0007224	GO:0055001	GO:0051146	GO:0098552	GO:0008015	GO:0005886
MERME1A002439P1	GO:0140571	GO:0055085	GO:0016020	GO:0005764
MERME1A002449P1	GO:0046872	GO:0032259	GO:0016020	GO:0071805	GO:0008168	GO:0005249
MERME1A002449P10	GO:0046872	GO:0032259	GO:0016020	GO:0071805	GO:0008168	GO:0005249
MERME1A002449P2	GO:0046872	GO:0032259	GO:0008168
MERME1A002449P3	GO:0046872	GO:0032259	GO:0008168
MERME1A002449P4	GO:0046872	GO:0032259	GO:0008168
MERME1A002449P5	GO:0046872	GO:0032259	GO:0008168
MERME1A002449P6	GO:0046872	GO:0032259	GO:0005884	GO:0045010	GO:0008168	GO:0071805	GO:0005249	GO:0008017	GO:0016020
MERME1A002449P7	GO:0046872	GO:0032259	GO:0016020	GO:0071805	GO:0008168	GO:0005249
MERME1A002449P8	GO:0046872	GO:0032259	GO:0016020	GO:0071805	GO:0008168	GO:0005249
MERME1A002449P9	GO:0046872	GO:0032259	GO:0016020	GO:0071805	GO:0008168	GO:0005249
MERME1A002450P1	GO:0055107	GO:0005737	GO:0047496
MERME1A002454P1	GO:0003924	GO:0031584	GO:0005802	GO:0005525	GO:0005829	GO:0034067	GO:0042147	GO:0009404	GO:0007030	GO:0008047	GO:0019904	GO:0006886
MERME1A002455P1	GO:0005923	GO:0005198	GO:0055113	GO:0005886	GO:0070830	GO:0007155
MERME1A002456P1	GO:0004867	GO:0005615	GO:0006508	GO:0016020	GO:0008233
MERME1A002458P1	GO:0005102
MERME1A002459P1	GO:0005509
MERME1A002461P1	GO:0035694	GO:0005741	GO:0048545	GO:0035695	GO:0006974
MERME1A002461P2	GO:0035694	GO:0005741	GO:0048545	GO:0035695	GO:0006974
MERME1A002463P1	GO:0016844	GO:0009058	GO:0016020	GO:0016787
MERME1A002463P2	GO:0016844	GO:0009058	GO:0016020	GO:0016787
MERME1A002465P1	GO:0006468	GO:0004672	GO:0016592	GO:0005524	GO:0005737	GO:2000369	GO:0045747	GO:0030500	GO:0035612	GO:0003712	GO:0019208	GO:0006357	GO:0006351
MERME1A002465P2	GO:0006468	GO:0004672	GO:0005634	GO:0005524	GO:0070013	GO:0030500	GO:0005737	GO:0032991	GO:2000369	GO:0045747	GO:0035612	GO:0019208	GO:0003712	GO:0006357	GO:0006351
MERME1A002466P1	GO:0009653	GO:0043565	GO:0005634	GO:0048731	GO:0003700	GO:0006355	GO:0001067	GO:0060322	GO:0003690	GO:0048513	GO:0008542	GO:0061053	GO:0043524	GO:0035282	GO:0009952	GO:0043009	GO:0035295	GO:0016477	GO:0120036	GO:0048468	GO:0007154
MERME1A002467P1	GO:0000786	GO:0046982	GO:0050830	GO:0030527	GO:0051673	GO:0045087	GO:0005634	GO:0003677	GO:0005615	GO:0016020
MERME1A002469P1	GO:0004842	GO:0005634	GO:0016874
MERME1A002469P2	GO:0004842	GO:0005634	GO:0016874
MERME1A002470P1	GO:0010506	GO:0051537	GO:0043231	GO:0005737	GO:0046872	GO:0016020	GO:0005524	GO:0031984	GO:0031967	GO:0016740	GO:0012505
MERME1A002471P1	GO:0005886	GO:0008381	GO:0034220
MERME1A002472P1	GO:0005886	GO:0004180
MERME1A002475P1	GO:0015267	GO:0055085	GO:0016020	GO:0005903	GO:0006833	GO:0045178	GO:0005372	GO:0015204	GO:0015840	GO:0097574	GO:0015168	GO:0120025	GO:0015850	GO:0071944	GO:0008643	GO:0048471	GO:0009651	GO:0045177	GO:0031410
MERME1A002490P1	GO:0016020
MERME1A002490P10	GO:0016020
MERME1A002490P11	GO:0016020
MERME1A002490P12	GO:0016020
MERME1A002490P13	GO:0016020
MERME1A002490P14	GO:0016020
MERME1A002490P2	GO:0016020
MERME1A002490P3	GO:0016020
MERME1A002490P4	GO:0016020
MERME1A002490P5	GO:0016020
MERME1A002490P6	GO:0016020
MERME1A002490P7	GO:0016020
MERME1A002490P8	GO:0016020
MERME1A002490P9	GO:0016020
MERME1A002492P1	GO:0031369	GO:0006413	GO:0005851	GO:0005085	GO:0003743	GO:0016779	GO:0014002	GO:0014003	GO:0050852	GO:0042552	GO:0034976	GO:0009408
MERME1A002495P1	GO:0008569	GO:0031514	GO:0007018	GO:0051959	GO:0030286	GO:0045505	GO:0005874	GO:0005524	GO:0005930	GO:0016020
MERME1A002495P2	GO:0008569	GO:0030286	GO:0007018	GO:0051959	GO:0031514	GO:0045505	GO:0005874	GO:0005524	GO:0005930	GO:0016020
MERME1A002498P1	GO:0003714	GO:0000122	GO:0000785	GO:0045746	GO:0001525
MERME1A002498P2	GO:0003714	GO:0000122	GO:0000785	GO:0045746	GO:0001525
MERME1A002500P1	GO:0140945	GO:0034968	GO:0005694	GO:0005634	GO:0006338	GO:0003682	GO:0006355	GO:0018026	GO:0018027	GO:0003007
MERME1A002500P2	GO:0140945	GO:0034968	GO:0005694	GO:0005634	GO:0006338	GO:0016020	GO:0003682	GO:0006355	GO:0018026
MERME1A002501P1	GO:0003873	GO:0006003	GO:0006000	GO:0004331	GO:0046835	GO:0005524
MERME1A002502P1	GO:0046872
MERME1A002507P1	GO:0048471	GO:0045087	GO:0004843	GO:0016055	GO:0005819	GO:0005815	GO:0016579	GO:0042995	GO:0006511	GO:0005886
MERME1A002507P2	GO:0048471	GO:0045087	GO:0004843	GO:0016055	GO:0005819	GO:0005815	GO:0016579	GO:0042995	GO:0061578	GO:0005886	GO:0006511	GO:0021551	GO:1904888	GO:0045995
MERME1A002507P3	GO:0048471	GO:0045087	GO:0004843	GO:0016055	GO:0005819	GO:0005815	GO:0016579	GO:0042995	GO:0061578	GO:0005886	GO:0006511	GO:0005829	GO:0021551	GO:1904888	GO:0045995	GO:0070266	GO:2001238	GO:0032088	GO:2001242	GO:0007346
MERME1A002507P4	GO:0048471	GO:0045087	GO:0004843	GO:0016055	GO:0005819	GO:0005815	GO:0016579	GO:0042995	GO:0061578	GO:0005886	GO:0006511	GO:0021551	GO:1904888	GO:0045995
MERME1A002510P1	GO:0016409	GO:0016020	GO:0018345	GO:0005794	GO:0019707
MERME1A002510P2	GO:0016409	GO:0016020	GO:0018345	GO:0005794	GO:0019707
MERME1A002512P1	GO:0006939	GO:0004993	GO:0045202	GO:0098664	GO:0042310	GO:0005886	GO:0030425	GO:0030594	GO:0004977	GO:0007623	GO:0098916	GO:0007187
MERME1A002512P2	GO:0006939	GO:0004993	GO:0045202	GO:0098664	GO:0042310	GO:0005886	GO:0030425	GO:0030594	GO:0004977	GO:0007623	GO:0098916	GO:0007187
MERME1A002513P1	GO:0003824	GO:0016020
MERME1A002514P1	GO:0098552	GO:0030509	GO:0015026	GO:0005886
MERME1A002516P1	GO:0005819	GO:0016567	GO:0051301	GO:0007049	GO:0005737
MERME1A002518P2	GO:0006801	GO:0004784	GO:0005615	GO:0005507	GO:0005777	GO:0071450	GO:0005829	GO:0000303	GO:0005739	GO:0005634	GO:0016020	GO:0098869	GO:0051597	GO:0070050	GO:0009410	GO:0010038	GO:0009635
MERME1A002519P1	GO:0003950	GO:0005634	GO:1990404
MERME1A002520P1	GO:0016020	GO:0045332	GO:0005802	GO:0042147	GO:0005768	GO:0005829
MERME1A002521P1	GO:0005576	GO:0016020
MERME1A002522P1	GO:0016020
MERME1A002523P1	GO:0000813	GO:0043162	GO:0043130	GO:0003677
MERME1A002524P1	GO:0003712	GO:0006357	GO:0005634	GO:0005102	GO:0006351
MERME1A002526P1	GO:0005096	GO:0016192	GO:0007165	GO:0005085
MERME1A002530P1	GO:0005856	GO:0007165	GO:0051179	GO:0016020
MERME1A002530P2	GO:0005856	GO:0007165	GO:0051179	GO:0016020
MERME1A002530P3	GO:0005856	GO:0007165	GO:0016020	GO:0051179
MERME1A002531P1	GO:0005581	GO:0030246	GO:0016020	GO:0009986	GO:0071944
MERME1A002532P1	GO:0000978	GO:0006357	GO:0000981
MERME1A002533P1	GO:0016020
MERME1A002535P1	GO:0005794	GO:0034199	GO:0034237	GO:0001757	GO:0010669
MERME1A002539P1	GO:0016020
MERME1A002539P2	GO:0016020
MERME1A002542P1	GO:0016020	GO:0031012	GO:0005615
MERME1A002544P1	GO:0003868	GO:0009072	GO:0000139	GO:0005789	GO:0046872
MERME1A002545P1	GO:0004984	GO:0050911	GO:0005886	GO:0004930	GO:0007186
MERME1A002547P1	GO:0046935	GO:0005944	GO:0016310	GO:0043406	GO:0016301	GO:0007186
MERME1A002554P1	GO:0006814
MERME1A002555P1	GO:0005509	GO:0016020	GO:1901379	GO:0000122	GO:0015459	GO:0001227	GO:1990351	GO:0005634	GO:0000978	GO:0071944
MERME1A002556P1	GO:0006508	GO:0016020
MERME1A002558P1	GO:0005751	GO:0006119	GO:0016491	GO:0030234	GO:0022904
MERME1A002561P1	GO:0005739	GO:0003735	GO:0006412	GO:1990904	GO:0005840	GO:0016020
MERME1A002561P2	GO:0005739	GO:0003735	GO:0006412	GO:1990904	GO:0005840	GO:0016020
MERME1A002562P1	GO:0036335	GO:0016020	GO:0061909	GO:0060576
MERME1A002565P1	GO:0042583	GO:0051787	GO:0005576	GO:0005829	GO:0005783	GO:0031966	GO:0005634
MERME1A002567P1	GO:0046872	GO:0016020	GO:0016787	GO:0003676
MERME1A002569P1	GO:0003723
MERME1A002569P2	GO:0003723
MERME1A002571P1	GO:0061817	GO:0008289	GO:0005789	GO:0046872	GO:0006869	GO:0005886
MERME1A002571P2	GO:0061817	GO:0008289	GO:0005789	GO:0046872	GO:0006869	GO:0005886
MERME1A002572P1	GO:0003723	GO:0048856	GO:1990904	GO:0010494	GO:0045727	GO:0005829
MERME1A002573P1	GO:0005516	GO:1900144	GO:0005737	GO:0003381	GO:0016301	GO:0016020	GO:0010842	GO:0032432	GO:0060027	GO:0035914	GO:0051015	GO:0071944	GO:0060541	GO:0051216	GO:0007420	GO:0016310	GO:0007015
MERME1A002574P1	GO:0048513	GO:0046872	GO:0005737	GO:0071236	GO:0042277	GO:0071493	GO:0010043	GO:0008630	GO:0060047	GO:0072359	GO:0030036	GO:0010468
MERME1A002576P1	GO:0015031	GO:0005743	GO:0046872
MERME1A002578P1	GO:0048741	GO:0000774	GO:0005783	GO:0016020	GO:0001654
MERME1A002579P1	GO:0032486	GO:0055038	GO:0003925	GO:0005525	GO:0030336	GO:0031954	GO:0044291	GO:0005923	GO:0005886	GO:0019003	GO:0003713	GO:0005829	GO:0090557	GO:0061097	GO:0045893
MERME1A002580P1	GO:0004616	GO:0019521	GO:0005829	GO:0050661	GO:0070062	GO:0006098	GO:0005634	GO:0008114	GO:0046176	GO:0009313	GO:0019322
MERME1A002581P1	GO:0016020
MERME1A002585P1	GO:0003777	GO:0007018	GO:0016020	GO:0008017	GO:0048731	GO:0005524	GO:0016491
MERME1A002585P2	GO:0003777	GO:0007018	GO:0016020	GO:0008017	GO:0048731	GO:0005524	GO:0016491
MERME1A002585P3	GO:0003777	GO:0007018	GO:0016020	GO:0008017	GO:0048731	GO:0005524	GO:0016491
MERME1A002587P1	GO:0015293	GO:0055085	GO:0005886	GO:0008021	GO:0015820	GO:0032328	GO:0015816	GO:0015824	GO:0006814
MERME1A002591P1	GO:0003824	GO:0016554	GO:0005634	GO:0080111	GO:0009972	GO:0005737	GO:0003723
MERME1A002592P1	GO:0008270	GO:0003676
MERME1A002593P1	GO:0016514
MERME1A002594P1	GO:0005794	GO:0003743	GO:0006413	GO:0005783	GO:0005576	GO:0035118	GO:0016020
MERME1A002595P1	GO:0016020
MERME1A002600P1	GO:0016191	GO:0004725	GO:0014069	GO:0006470	GO:0030276	GO:0098793	GO:0005085	GO:0031982	GO:0043231	GO:0005737	GO:0016301	GO:0072583	GO:0035556	GO:0016310
MERME1A002600P2	GO:0016191	GO:0004725	GO:0014069	GO:0006470	GO:0030276	GO:0098793	GO:0005085	GO:0031982	GO:0043231	GO:0005737	GO:0016301	GO:0072583	GO:0035556	GO:0016310
MERME1A002600P3	GO:0004725	GO:0006470	GO:0014069	GO:0016191	GO:0098793	GO:0030276	GO:0005085	GO:0031982	GO:0043231	GO:0005737	GO:0016301	GO:0072583	GO:0035556	GO:0016310
MERME1A002600P4	GO:0004725	GO:0006470	GO:0014069	GO:0098793	GO:0016191	GO:0030276	GO:0005085	GO:0031982	GO:0043231	GO:0005737	GO:0016301	GO:0072583	GO:0035556	GO:0016310
MERME1A002600P5	GO:0016191	GO:0004725	GO:0014069	GO:0006470	GO:0030276	GO:0098793	GO:0005085	GO:0031982	GO:0043231	GO:0005737	GO:0016301	GO:0072583	GO:0035556	GO:0016310
MERME1A002602P1	GO:0042084	GO:0009086	GO:0005737	GO:0008172	GO:0031419	GO:0042558	GO:0008270	GO:0032259	GO:0050667	GO:0006575
MERME1A002602P2	GO:0042084	GO:0009086	GO:0005737	GO:0008172	GO:0031419	GO:0042558	GO:0008270	GO:0032259	GO:0050667	GO:0006575
MERME1A002606P1	GO:0070876	GO:0010212	GO:0006281	GO:0035861	GO:0005654	GO:0044818	GO:0006310
MERME1A002608P1	GO:0000981	GO:0006357	GO:0005634	GO:0003677	GO:0070013	GO:0001067	GO:0016020	GO:0048704	GO:0009952	GO:0045893
MERME1A002610P1	GO:0004222	GO:0048856	GO:0005886	GO:0006508	GO:0007229
MERME1A002610P2	GO:0004222	GO:0048856	GO:0005886	GO:0006508	GO:0007229
MERME1A002611P1	GO:0033679	GO:0006353	GO:0005634	GO:0003725	GO:0003724	GO:0070013	GO:1990904	GO:0005524	GO:0043232	GO:0016787	GO:0050684	GO:0045944	GO:0043138	GO:0032508
MERME1A002616P1	GO:0004843	GO:0016579	GO:0016020	GO:0006511
MERME1A002616P2	GO:0004843	GO:0016579	GO:0006511
MERME1A002616P3	GO:0004843	GO:0016579	GO:0016020	GO:0006511
MERME1A002617P1	GO:0000978	GO:0045893	GO:0005634	GO:0003700	GO:0009790	GO:0000122
MERME1A002620P1	GO:0000932	GO:0031047	GO:0035198	GO:0072091	GO:0006417	GO:0016442	GO:0003743	GO:0016441	GO:0034249	GO:0051248	GO:0010558	GO:0031327	GO:0006413
MERME1A002620P2	GO:0035278	GO:0035198	GO:0000932	GO:0072091	GO:0016442	GO:0003743	GO:0006413
MERME1A002622P1	GO:0005929	GO:0030030	GO:0060027	GO:0016020	GO:0070925
MERME1A002625P1	GO:0005681	GO:0003723	GO:0048024	GO:0005654	GO:0003677	GO:0006357	GO:0005737	GO:0016020
MERME1A002625P2	GO:0005681	GO:0003723	GO:0048024	GO:0005654	GO:0003677	GO:0006357	GO:0005737	GO:0016020
MERME1A002626P1	GO:0035014	GO:0035973	GO:0000421	GO:0043551	GO:0031902	GO:0031901	GO:0005765	GO:0005739	GO:0045022	GO:0006511	GO:0005829
MERME1A002627P1	GO:0008305	GO:0007229	GO:0046872	GO:0007155
MERME1A002630P1	GO:0048678	GO:0042995
MERME1A002630P2	GO:0048678	GO:0042995
MERME1A002630P3	GO:0048678	GO:0042995
MERME1A002633P1	GO:0000381	GO:0005634	GO:0003723	GO:0008380	GO:0006397	GO:0022618
MERME1A002633P2	GO:0000381	GO:0005634	GO:0003723	GO:0008380	GO:0006397
MERME1A002633P3	GO:0000381	GO:0005634	GO:0003723	GO:0008380	GO:0006397
MERME1A002634P1	GO:0030246	GO:0006897	GO:0016020	GO:0043235	GO:0038023	GO:0071944
MERME1A002637P1	GO:0003724	GO:0008380	GO:0005681	GO:0005524	GO:0016787	GO:0003676
MERME1A002637P2	GO:0003724	GO:0008380	GO:0005524	GO:0016787	GO:0003676
MERME1A002637P3	GO:0003724	GO:0008380	GO:0005681	GO:0005524	GO:0016787	GO:0003676
MERME1A002638P1	GO:0016263	GO:0006486	GO:0016020	GO:0046872	GO:0001822	GO:0001525
MERME1A002643P1	GO:0038036	GO:0003376	GO:0005886	GO:0005737	GO:0070915	GO:0007189	GO:0001525	GO:0060312	GO:0008078	GO:0042074	GO:0016525	GO:0030335	GO:0007507	GO:0006935	GO:0019222
MERME1A002644P1	GO:0010506	GO:0005615	GO:0016301	GO:0016020	GO:0016310
MERME1A002648P1	GO:0008237	GO:0070537	GO:0070552	GO:0070531	GO:0031593	GO:0006302
MERME1A002650P1	GO:0004674	GO:0006468	GO:0016020	GO:0005524
MERME1A002652P1	GO:0032367	GO:0032934	GO:0005576	GO:0043178	GO:0033344
MERME1A002653P1	GO:0097193	GO:0005743	GO:1904960	GO:0033617	GO:0050821	GO:0000302
MERME1A002655P1	GO:0070478	GO:0016593	GO:0045638	GO:0000791	GO:0055087	GO:0072344	GO:0006368	GO:0005829	GO:0051568
MERME1A002655P2	GO:0070478	GO:0000791	GO:0045638	GO:0016593	GO:0055087	GO:0072344	GO:0006368	GO:0005829	GO:0051568
MERME1A002656P1	GO:0008194	GO:0016020	GO:0052695	GO:0005783	GO:0016758	GO:0019899
MERME1A002657P1	GO:0005744	GO:0030150	GO:0008320
MERME1A002660P1	GO:0009611
MERME1A002660P2	GO:0009611
MERME1A002661P1	GO:0005929	GO:0030030	GO:0060030	GO:0005737	GO:0032991	GO:0070925
MERME1A002668P1	GO:0008253	GO:0009117	GO:0005737	GO:0000287	GO:0000166
MERME1A002668P2	GO:0008253	GO:0009117	GO:0005737	GO:0000287	GO:0000166
MERME1A002669P1	GO:0004383	GO:0006182	GO:0005737	GO:0005525	GO:0020037	GO:0035556	GO:0042981
MERME1A002670P1	GO:0046983
MERME1A002671P1	GO:0004750	GO:0006098	GO:0005829	GO:0046872	GO:0005975	GO:0060271
MERME1A002673P1	GO:0003723	GO:0046872
MERME1A002673P2	GO:0003723	GO:0046872
MERME1A002675P1	GO:0016020
MERME1A002677P1	GO:0005096	GO:0016020	GO:0003924	GO:0005525	GO:0046872
MERME1A002681P1	GO:0003323	GO:0042593
MERME1A002681P2	GO:0003323	GO:0042593
MERME1A002682P1	GO:0008373	GO:0006486	GO:0005794	GO:0004308	GO:0016020
MERME1A002684P1	GO:0004896	GO:0019221	GO:0016020
MERME1A002685P1	GO:0003777	GO:0007018	GO:0005874	GO:0008017	GO:0048731	GO:0005524	GO:0005871	GO:0016887
MERME1A002686P1	GO:0004222	GO:0006508	GO:0016020	GO:0071944	GO:0046872	GO:0007229	GO:0007219
MERME1A002690P1	GO:0004879	GO:0030522	GO:0005634	GO:0006357	GO:0006351	GO:0043565	GO:0008270	GO:0001227	GO:0001067	GO:0003690	GO:0010887	GO:0045923	GO:0050728	GO:0009755	GO:0045893	GO:0030154	GO:0045892	GO:0006631
MERME1A002697P1	GO:0005545	GO:0048268	GO:0030136	GO:0030276	GO:0072583
MERME1A002697P2	GO:0005545	GO:0048268	GO:0030136	GO:0030276	GO:0072583
MERME1A002697P3	GO:0005545	GO:0048268	GO:0030136	GO:0030276	GO:0072583
MERME1A002697P4	GO:0005545	GO:0048268	GO:0030136	GO:0030276	GO:0072583
MERME1A002697P5	GO:0005545	GO:0048268	GO:0030136	GO:0030276	GO:0072583	GO:0005546	GO:0000149	GO:0098894	GO:0016185	GO:0008021	GO:0005905
MERME1A002697P6	GO:0005545	GO:0048268	GO:0030136	GO:0030276	GO:0072583	GO:0005546	GO:0000149	GO:0098894	GO:0016185	GO:0008021	GO:0005905
MERME1A002697P7	GO:0005545	GO:0048268	GO:0030136	GO:0030276	GO:0072583	GO:0005546	GO:0000149	GO:0098894	GO:0016185	GO:0008021	GO:0005905
MERME1A002703P1	GO:0016627	GO:0033539	GO:0005739	GO:0050660
MERME1A002703P2	GO:0016627	GO:0033539	GO:0005739	GO:0050660
MERME1A002705P1	GO:0005737
MERME1A002709P1	GO:0008081	GO:0006629
MERME1A002709P2	GO:0008081	GO:0006629
MERME1A002709P3	GO:0008081	GO:0006629
MERME1A002710P1	GO:0016567	GO:0003924	GO:0048471	GO:0005525	GO:0005635	GO:0035556	GO:0008021	GO:0005768	GO:1901998	GO:0072659	GO:0016301	GO:0005886	GO:0016310
MERME1A002711P1	GO:0016020	GO:0032981	GO:0005739
MERME1A002713P1	GO:0004720	GO:0018057	GO:0005615	GO:0005044	GO:0016020	GO:0006897	GO:0062023	GO:0005507	GO:0030199
MERME1A002713P2	GO:0004720	GO:0018057	GO:0005615	GO:0005044	GO:0016020	GO:0006897	GO:0062023	GO:0005507	GO:0030199
MERME1A002716P1	GO:0016780	GO:0008654	GO:0016020
MERME1A002716P2	GO:0016780	GO:0008654	GO:0016020
MERME1A002718P1	GO:0004843	GO:0016579	GO:0006511	GO:0003677
MERME1A002718P2	GO:0004843	GO:0016579	GO:0016020	GO:0006511	GO:0003677
MERME1A002720P1	GO:0000978	GO:0009790	GO:0005634	GO:0045893	GO:0000785	GO:0003700	GO:0005515	GO:0072045	GO:0060063	GO:0035462	GO:2000223	GO:0010159	GO:0035775	GO:0042663	GO:0003140	GO:0060028	GO:0007379	GO:0036342	GO:0070121	GO:0048332	GO:0061371	GO:0031016	GO:0001889	GO:0048565	GO:0003007	GO:0009952	GO:0060562	GO:0030154	GO:0016055	GO:0006357
MERME1A002721P1	GO:0008270	GO:0016020	GO:0003677
MERME1A002722P1	GO:0004499	GO:0005789	GO:0006629	GO:0047822	GO:0050661	GO:0050660	GO:0034899	GO:0016174
MERME1A002724P1	GO:0008201	GO:0016055	GO:0033335	GO:0033337	GO:0033340	GO:0033336	GO:0033339	GO:0001501
MERME1A002724P2	GO:0008201	GO:0016055	GO:0033335	GO:0033337	GO:0033340	GO:0033336	GO:0033339	GO:0001501
MERME1A002725P1	GO:0007602	GO:0009881	GO:0016020	GO:0007601	GO:0004930	GO:0001750	GO:0007186	GO:0009584	GO:0071482
MERME1A002726P1	GO:0005884	GO:0030041	GO:0051015	GO:0005886	GO:0005737
MERME1A002727P1	GO:0007034
MERME1A002728P1	GO:0008195
MERME1A002729P1	GO:0004582	GO:0006486	GO:0005783	GO:0004169	GO:0061061	GO:0042175	GO:0031984	GO:0031090	GO:0097502	GO:0006490	GO:0019348	GO:0006506
MERME1A002730P1	GO:0004966	GO:0007194	GO:0016020	GO:0007204	GO:0007218
MERME1A002731P1	GO:0003878	GO:0006101	GO:0005829	GO:0005739	GO:0006085	GO:0005524	GO:0016020	GO:0006099	GO:0046872	GO:0016829	GO:0003723	GO:0006629	GO:0072330
MERME1A002732P1	GO:0007156	GO:0005509	GO:0005886	GO:0005912	GO:0003925	GO:0044331	GO:0016339	GO:0019898	GO:0034332	GO:0007043	GO:0045296	GO:0005525	GO:0098796	GO:0000902
MERME1A002734P1	GO:0003950	GO:0006486	GO:0005794	GO:0008373	GO:0003676	GO:0016020
MERME1A002736P1	GO:0051726	GO:0016020
MERME1A002736P2	GO:0051726	GO:0005829	GO:0007399
MERME1A002738P1	GO:0005509	GO:0032502	GO:0016020	GO:0008037	GO:0003676	GO:0120036	GO:0032501
MERME1A002738P2	GO:0005509	GO:0032502	GO:0016020	GO:0008037	GO:0003676	GO:0120036	GO:0032501
MERME1A002740P1	GO:0008061	GO:0005975	GO:0012505	GO:0070492
MERME1A002742P1	GO:0008270	GO:0003676
MERME1A002744P1	GO:0061608	GO:0006606	GO:0005737	GO:0042564	GO:0061675	GO:0001674	GO:0106274	GO:0016779
MERME1A002747P1	GO:0002142	GO:0060088	GO:0032426	GO:0005929	GO:0005886	GO:0007605
MERME1A002747P2	GO:0002142	GO:0060088	GO:0032426	GO:0005929	GO:0005886	GO:0007605
MERME1A002750P1	GO:0005179	GO:0005576	GO:0007165	GO:0016020	GO:0005737	GO:0002155
MERME1A002750P2	GO:0005179	GO:0005576	GO:0007165	GO:0016020	GO:0005737	GO:0002155
MERME1A002753P1	GO:0008299	GO:0016765
MERME1A002754P1	GO:0030507	GO:0031175	GO:0005874	GO:0005516	GO:0008017	GO:0005737	GO:0007026	GO:0031122
MERME1A002767P1	GO:0016020	GO:0060049	GO:0006486	GO:0001570	GO:0055001
MERME1A002767P2	GO:0016020	GO:0060049	GO:0006486	GO:0001570	GO:0055001
MERME1A002767P3	GO:0016020	GO:0060049	GO:0006486	GO:0001570	GO:0055001
MERME1A002769P1	GO:0048513	GO:0005856	GO:0046872
MERME1A002769P2	GO:0048513	GO:0005856	GO:0046872
MERME1A002771P1	GO:0003723	GO:1990904	GO:0000398	GO:0120114	GO:0140513
MERME1A002771P2	GO:0003723	GO:1990904
MERME1A002772P1	GO:0004038	GO:0000256	GO:0005737	GO:0050897	GO:0016020	GO:0008270	GO:0006145
MERME1A002775P1	GO:0005179	GO:0005615	GO:0007165	GO:0008083	GO:0009953	GO:0005159	GO:0090201	GO:0009651	GO:0006971	GO:0060416	GO:0061036	GO:0032355	GO:0006972	GO:0042594
MERME1A002776P1	GO:2000145
MERME1A002778P1	GO:0042043	GO:0007416	GO:0045202	GO:0005886	GO:0007155
MERME1A002778P2	GO:0042043	GO:0007416	GO:0045202	GO:0005886	GO:0038023	GO:0007155	GO:0009986	GO:0097090	GO:0099172	GO:0001941	GO:0048488	GO:0050804	GO:0098916	GO:0071709
MERME1A002780P1	GO:0035091	GO:0005840	GO:0006412	GO:0003735	GO:0005768	GO:1990904	GO:0016020
MERME1A002780P2	GO:0035091	GO:0005840	GO:0006412	GO:0003735	GO:0005768	GO:1990904	GO:0016020
MERME1A002782P1	GO:0030001	GO:0022890	GO:0016020	GO:0008324	GO:0098655	GO:0071944
MERME1A002784P1	GO:0007179	GO:0005667	GO:0046872	GO:0005634	GO:0070411	GO:0005737	GO:0000978	GO:0071141	GO:0006355	GO:0000981	GO:0032924	GO:0060395	GO:1902680	GO:0009653	GO:0030154
MERME1A002785P1	GO:0006351	GO:0005634	GO:0003677	GO:0006355
MERME1A002788P1	GO:0006270	GO:0005634	GO:0003688	GO:0003682	GO:0007049	GO:0003697	GO:0032993	GO:0070013	GO:0051301	GO:0016020	GO:0000727	GO:0065004
MERME1A002790P1	GO:0140359	GO:0055085	GO:0016020	GO:0016887	GO:0071944	GO:0033344	GO:0042632	GO:0005524	GO:0015248	GO:0034040	GO:1901618
MERME1A002793P1	GO:0005730	GO:0006364	GO:1990904
MERME1A002795P1	GO:0004984	GO:0050911	GO:0005886	GO:0004930	GO:0007186
MERME1A002799P1	GO:0006915	GO:0046872	GO:0005886
MERME1A002799P2	GO:0006915	GO:0046872	GO:0005886
MERME1A002799P3	GO:0006915	GO:0046872	GO:0005886
MERME1A002799P4	GO:0006915	GO:0005886	GO:0046872
MERME1A002804P1	GO:0006909	GO:0017124	GO:0005737	GO:0006915	GO:0001946	GO:0045766	GO:0060271
MERME1A002804P2	GO:0006909	GO:0017124	GO:0005737	GO:0006915	GO:0001946	GO:0045766	GO:0060271
MERME1A002804P3	GO:0006909	GO:0017124	GO:0005737	GO:0006915	GO:0001946	GO:0045766	GO:0060271
MERME1A002805P1	GO:0046875	GO:0048013	GO:0098552	GO:0005886	GO:0007411
MERME1A002809P1	GO:0035371	GO:0051010	GO:0031122	GO:0005938	GO:0005634	GO:0016020
MERME1A002811P1	GO:0007411	GO:0016020	GO:0071944	GO:0007155
MERME1A002811P2	GO:0007411	GO:0016020	GO:0071944	GO:0007155
MERME1A002813P1	GO:0003777	GO:0007018	GO:0005874	GO:0008017	GO:0048731	GO:0036064	GO:0005524	GO:0005871	GO:0005930	GO:0090596	GO:0048468	GO:0030030
MERME1A002813P2	GO:0003777	GO:0007018	GO:0005874	GO:0008017	GO:0048731	GO:0036064	GO:0005524	GO:0005871	GO:0005930	GO:0090596	GO:0048468	GO:0030030
MERME1A002815P1	GO:0015054	GO:0007186	GO:0005886	GO:0042277	GO:0032870
MERME1A002817P1	GO:0004674	GO:0006468	GO:0005654	GO:0106310	GO:0007165	GO:0005524	GO:0005737	GO:0016020	GO:0018209	GO:0004435	GO:0032869	GO:0006629
MERME1A002817P2	GO:0004674	GO:0006468	GO:0005654	GO:0106310	GO:0007165	GO:0005524	GO:0005737	GO:0016020	GO:0018209	GO:0004435	GO:0032869	GO:0006629
MERME1A002818P1	GO:0022857	GO:0055085	GO:0005886	GO:0045177	GO:0015871	GO:0015888	GO:0061526	GO:0015748	GO:0032475	GO:0008292	GO:0035675	GO:0030307	GO:0015711
MERME1A002819P1	GO:0005634	GO:0006355	GO:0003714	GO:0005667	GO:0090090	GO:0030099	GO:1902679
MERME1A002821P1	GO:0031965
MERME1A002821P2	GO:0031965
MERME1A002823P1	GO:0000309	GO:0019363	GO:0005739	GO:0004515	GO:0019674	GO:0005524	GO:0006164
MERME1A002825P1	GO:0004372	GO:0019264	GO:0005739	GO:0035999	GO:0030170	GO:0070552	GO:0005829	GO:0070013	GO:0008168	GO:0070905	GO:0019866	GO:0000900	GO:0048027	GO:0042803	GO:0008270	GO:0032259	GO:0006565	GO:0002082	GO:0051289	GO:0046655	GO:0009113	GO:0017148
MERME1A002825P2	GO:0004372	GO:0019264	GO:0005739	GO:0035999	GO:0030170	GO:0070552	GO:0005829	GO:0070013	GO:0070905	GO:0008168	GO:0019866	GO:0000900	GO:0048027	GO:0042803	GO:0008270	GO:0006565	GO:0002082	GO:0032259	GO:0051289	GO:0046655	GO:0009113	GO:0017148
MERME1A002829P1	GO:0015643	GO:0016020
MERME1A002829P2	GO:0015643	GO:0016020
MERME1A002829P3	GO:0015643	GO:0016020
MERME1A002832P1	GO:0042719
MERME1A002833P1	GO:0015293	GO:0055085	GO:0016020
MERME1A002834P1	GO:0046983
MERME1A002836P1	GO:0048882	GO:0005886	GO:0008381	GO:0060119	GO:0008270	GO:0005515	GO:0003677	GO:0060005	GO:0050910	GO:0034220
MERME1A002836P2	GO:0048882	GO:0005886	GO:0008381	GO:0005544	GO:0060119	GO:0005509	GO:0008270	GO:0005515	GO:0003677	GO:0060005	GO:0050910	GO:0034220
MERME1A002840P1	GO:0031463	GO:0097602	GO:0032465	GO:0004842	GO:0005777	GO:0016567	GO:0010181	GO:0016491
MERME1A002840P2	GO:0031463	GO:0097602	GO:0032465	GO:0004842	GO:0005777	GO:0016567	GO:0010181	GO:0016491
MERME1A002842P1	GO:0031514	GO:1902093	GO:1990834	GO:0097730	GO:0005737	GO:0016020	GO:0042048	GO:1905516	GO:0007288
MERME1A002844P1	GO:0000340	GO:0006370	GO:0005634	GO:0003729	GO:0051028	GO:0005737
MERME1A002844P2	GO:0000340	GO:0006370	GO:0005634	GO:0003729	GO:0051028	GO:0005737
MERME1A002845P1	GO:0060217	GO:0016746	GO:0016020	GO:0005783	GO:0001885	GO:0036149	GO:0006355
MERME1A002848P1	GO:0005164	GO:0033209	GO:0005829	GO:0042981	GO:0009898	GO:0008270	GO:0006915	GO:0031625	GO:0004842	GO:0070534	GO:0046330	GO:0051092	GO:0043123
MERME1A002848P2	GO:0033209	GO:0005164	GO:0005829	GO:0009898	GO:0008270	GO:0042981	GO:0006915	GO:0031625	GO:0004842	GO:0070534	GO:0046330	GO:0051092	GO:0043123
MERME1A002848P3	GO:0005164	GO:0033209	GO:0005829	GO:0009898	GO:0008270	GO:0042981	GO:0006915	GO:0031625	GO:0004842	GO:0070534	GO:0046330	GO:0051092	GO:0043123
MERME1A002853P1	GO:0006974
MERME1A002853P2	GO:0006974	GO:0051213	GO:0005759	GO:0006631
MERME1A002857P1	GO:0030215	GO:0022008	GO:0016020	GO:0048468	GO:0009605
MERME1A002857P2	GO:0030215	GO:0022008	GO:0016020	GO:0048468	GO:0009605
MERME1A002857P3	GO:0030215	GO:0022008	GO:0016020	GO:0005615	GO:0048468	GO:0045499	GO:0009605	GO:0040011	GO:0042221	GO:0048843	GO:0090497	GO:0014033	GO:0071526	GO:0030335	GO:0120039	GO:0120036
MERME1A002859P1	GO:0043027	GO:0001570	GO:0005634	GO:0045766	GO:0061630	GO:0043523	GO:0005737	GO:0031398	GO:0016020	GO:0001525	GO:0007507	GO:0043066	GO:0030182	GO:0051726
MERME1A002859P2	GO:0043027	GO:0001570	GO:0005634	GO:0045766	GO:0061630	GO:0043523	GO:0005737	GO:0031398	GO:0016020	GO:0001525	GO:0007507	GO:0043066	GO:0030182	GO:0051726
MERME1A002860P1	GO:0016301	GO:0016310	GO:0005768	GO:0097320	GO:0005543	GO:0030100	GO:0005886	GO:0007010
MERME1A002861P1	GO:0042799	GO:0006338	GO:0005694	GO:0005634	GO:0032259
MERME1A002863P1	GO:0016020
MERME1A002863P2	GO:0016020
MERME1A002865P1	GO:0051966
MERME1A002865P2	GO:0051966	GO:0016020
MERME1A002867P1	GO:0009968	GO:0005737
MERME1A002867P2	GO:0009968	GO:0005737
MERME1A002869P1	GO:0003924	GO:0001525	GO:0032593	GO:0005525	GO:0016328	GO:0030140	GO:0055038	GO:0008021	GO:0030027	GO:0005802	GO:0030139	GO:0005923	GO:0044795	GO:1902463	GO:0048210	GO:0035767	GO:0010737	GO:0070830	GO:0043005	GO:0006904	GO:0017157	GO:0032869	GO:0032456	GO:0030866	GO:0072659	GO:0031175	GO:0009306
MERME1A002869P2	GO:0003924	GO:0001525	GO:0030140	GO:0005525	GO:0008021	GO:0032593	GO:0005768	GO:0048210	GO:0010737	GO:0006904	GO:0016328	GO:0017157	GO:0032456	GO:0030027	GO:0005802	GO:0030139	GO:0072659	GO:0005923	GO:0044795	GO:0043005	GO:0030659	GO:1902463	GO:0035767	GO:0098588	GO:0070830	GO:0009306	GO:0032869	GO:0030866	GO:0031175
MERME1A002872P1	GO:0007229	GO:0008305	GO:0046872	GO:0007155
MERME1A002872P2	GO:0007229	GO:0008305	GO:0046872	GO:0007155	GO:0005178	GO:0009897
MERME1A002872P3	GO:0007229	GO:0008305	GO:0046872	GO:0007155
MERME1A002874P1	GO:0000184
MERME1A002875P1	GO:0042157	GO:0008289	GO:0005576	GO:0006869	GO:0016020
MERME1A002878P1	GO:0048786	GO:0046872	GO:1904071	GO:0048790	GO:0042995	GO:0098882	GO:0043226	GO:0035418	GO:0098982	GO:0099738	GO:0098978	GO:0016020
MERME1A002878P2	GO:0048786	GO:0046872	GO:1904071	GO:0048790	GO:0042995	GO:0098882	GO:0043226	GO:0035418	GO:0098982	GO:0099738	GO:0098978	GO:0016020
MERME1A002878P3	GO:0048786	GO:0046872	GO:1904071	GO:0048790	GO:0042995	GO:0098882	GO:0043226	GO:0035418	GO:0098982	GO:0099738	GO:0098978	GO:0016020
MERME1A002879P1	GO:0004842	GO:0016567	GO:0005737	GO:0008270
MERME1A002882P1	GO:0006468	GO:0004672	GO:0005737	GO:0005524	GO:0035556
MERME1A002882P2	GO:0006468	GO:0004672	GO:0005737	GO:0005524	GO:0035556
MERME1A002884P1	GO:0110165
MERME1A002885P1	GO:0006541	GO:0006914
MERME1A002886P1	GO:0004864	GO:0042325	GO:0005737
MERME1A002888P1	GO:0006644	GO:0016020
MERME1A002888P2	GO:0006644	GO:0016020	GO:0008195	GO:0046839	GO:0007165
MERME1A002891P1	GO:0016790	GO:0006637	GO:0005737
MERME1A002891P2	GO:0016790	GO:0006637	GO:0005737
MERME1A002892P1	GO:0005262	GO:0070588	GO:0016020	GO:1990351	GO:0051480	GO:0070679
MERME1A002893P1	GO:0004364	GO:0016020	GO:0002244	GO:0005739
MERME1A002899P1	GO:0051213	GO:0006325	GO:0005634	GO:0046872
MERME1A002899P2	GO:0051213	GO:0006325	GO:0005634	GO:0046872	GO:0032259	GO:0008168
MERME1A002899P3	GO:0051213	GO:0006325	GO:0005634	GO:0046872	GO:0032259	GO:0008168
MERME1A002899P4	GO:0051213	GO:0006325	GO:0005634	GO:0046872
MERME1A002899P5	GO:0051213	GO:0006325	GO:0005634	GO:0046872	GO:0032259	GO:0008168
MERME1A002901P1	GO:0000981	GO:0006357	GO:0005634	GO:0003677	GO:0001067	GO:0009952
MERME1A002903P1	GO:0003724	GO:0005524	GO:0003723	GO:0016787
MERME1A002903P2	GO:0003724	GO:0005524	GO:0003723	GO:0016787
MERME1A002904P1	GO:0046872	GO:0016020	GO:0003677
MERME1A002905P1	GO:0005815	GO:0003924	GO:0060271	GO:0005525	GO:0005737
MERME1A002906P1	GO:0005634	GO:0070328	GO:0000987	GO:0046890	GO:0046332	GO:0071707	GO:0001227	GO:0032688	GO:1904507	GO:0010225	GO:0000977	GO:0140297	GO:0005667	GO:0060382	GO:0001228	GO:1902894	GO:0000785	GO:0000400	GO:0003682	GO:1904949	GO:0070013	GO:0003723	GO:0034644	GO:0045995	GO:0045739	GO:0048593	GO:0009952	GO:0010628	GO:0030183	GO:0007283	GO:0000723	GO:0000122	GO:0000724	GO:0006275	GO:0006403	GO:0045944	GO:0051726	GO:0006338	GO:0001525	GO:0007507	GO:0007420
MERME1A002909P1	GO:0007229	GO:0016020	GO:0005178	GO:0007155	GO:0071944	GO:0098636	GO:0005925	GO:0043235	GO:0009986	GO:0048856
MERME1A002909P2	GO:0007229	GO:0016020	GO:0007155	GO:0071944	GO:0048856
MERME1A002912P1	GO:0003863	GO:0005947	GO:0009083
MERME1A002912P2	GO:0003863	GO:0005947	GO:0009083
MERME1A002914P1	GO:0004445	GO:0046856	GO:0052659	GO:0052658	GO:0048016
MERME1A002917P1	GO:0046983	GO:0006355	GO:0034751	GO:0004879	GO:0016020	GO:0000976	GO:0030522
MERME1A002917P2	GO:0046983	GO:0006355	GO:0034751	GO:0004879	GO:0016020	GO:0000976	GO:0030522
MERME1A002917P3	GO:0046983	GO:0006355	GO:0034751	GO:0004879	GO:0016020	GO:0000976	GO:0030522
MERME1A002919P1	GO:0007169	GO:0004672	GO:0005886	GO:0006468	GO:0043235	GO:0005524	GO:0060027	GO:0046982	GO:0017147	GO:0004888	GO:0014068	GO:0010976	GO:0070374	GO:0033674
MERME1A002919P2	GO:0007169	GO:0004672	GO:0005886	GO:0006468	GO:0043235	GO:0005524	GO:0060027	GO:0046982	GO:0017147	GO:0004888	GO:0014068	GO:0010976	GO:0070374	GO:0033674
MERME1A002922P1	GO:0019948	GO:0031510	GO:0016925	GO:0005524	GO:0046872
MERME1A002923P1	GO:0006275	GO:0005634	GO:0005515	GO:0035469	GO:0071910	GO:0070121	GO:0061371	GO:0051053	GO:0045786	GO:0060271
MERME1A002924P1	GO:0048015	GO:0016301	GO:0005737	GO:0046854	GO:0016020	GO:0016773	GO:0016310
MERME1A002925P1	GO:0050253	GO:0042572	GO:0016020	GO:0004806	GO:0016042
MERME1A002928P1	GO:0015297	GO:0098655	GO:0016020	GO:0008324
MERME1A002933P1	GO:0006281	GO:0008270	GO:0016020
MERME1A002936P1	GO:0015016	GO:0030210	GO:0016020	GO:0015012	GO:0019213
MERME1A002937P1	GO:0006886	GO:0016020	GO:0005483	GO:0019905	GO:0032991	GO:0005737	GO:0016192
MERME1A002940P1	GO:0016020
MERME1A002941P1	GO:1902475	GO:0015293	GO:0016020
MERME1A002942P1	GO:0006468	GO:0004672	GO:0031588	GO:0005524	GO:0042149	GO:0032007	GO:0035556
MERME1A002944P1	GO:0055085	GO:0016020
MERME1A002945P1	GO:0005901
MERME1A002946P1	GO:0016811	GO:0006807	GO:0005737	GO:0016020	GO:0006107	GO:0044238
MERME1A002948P1	GO:0006897	GO:0005886	GO:0005737	GO:0007165	GO:0006914
MERME1A002949P1	GO:0005509	GO:0046914
MERME1A002954P1	GO:0048513	GO:0046872	GO:0097517	GO:0042641	GO:1901224	GO:0005925	GO:0090575	GO:0098609	GO:0007165	GO:0005737
MERME1A002954P2	GO:0048513	GO:0046872	GO:0097517	GO:0042641	GO:1901224	GO:0005925	GO:0090575	GO:0098609	GO:0007165	GO:0005737
MERME1A002955P1	GO:0006507	GO:0016787	GO:0005576	GO:0021532	GO:0090090	GO:0009952	GO:1990697	GO:0016055
MERME1A002957P1	GO:0016020
MERME1A002957P2	GO:0016020
MERME1A002963P1	GO:0005432	GO:0035725	GO:0005886	GO:0006816	GO:0005516	GO:0030424	GO:0098794	GO:0007154	GO:0051480	GO:0001947	GO:0060047	GO:0046872	GO:0007519	GO:0042044	GO:0098659
MERME1A002963P2	GO:0005432	GO:0035725	GO:0005886	GO:0006816	GO:0005516	GO:0030424	GO:0098794	GO:0007154	GO:0051480	GO:0001947	GO:0060047	GO:0046872	GO:0007519	GO:0042044	GO:0098659
MERME1A002964P1	GO:0007369	GO:0042802	GO:0030991	GO:0005929	GO:0061512	GO:0016020	GO:0035721
MERME1A002971P1	GO:0008312	GO:0016607	GO:0006614	GO:0005786	GO:0003924	GO:0005525	GO:0005783	GO:0005829	GO:0031017	GO:0030593	GO:0030942	GO:0065002	GO:0030851
MERME1A002974P1	GO:0055085	GO:0016020	GO:0005289	GO:0005739	GO:0015822	GO:0015802	GO:0072337	GO:0015807
MERME1A002974P2	GO:0055085	GO:0016020	GO:0005289	GO:0005739	GO:0015822	GO:0015802	GO:0072337	GO:0015807
MERME1A002975P1	GO:0061975	GO:0031012	GO:0060348	GO:0016020
MERME1A002976P1	GO:0016020
MERME1A002977P1	GO:0004383	GO:0006182	GO:0016020	GO:0005912	GO:0007601	GO:0004672	GO:0005815	GO:0005524	GO:0071944	GO:0006468	GO:0035556	GO:0001653	GO:0004016	GO:0007168
MERME1A002979P1	GO:0005201	GO:0005581	GO:0030903	GO:0048706	GO:0046872	GO:0062023	GO:0005615	GO:0007411	GO:1901681	GO:0006879	GO:0006826	GO:0030199
MERME1A002979P2	GO:0005201	GO:0005581	GO:0030903	GO:0048706	GO:0046872	GO:0005576	GO:0062023	GO:0007411	GO:0030199
[truncated: 26,507 more rows]
[truncated: 47 more columns]
