# Supplementary material for: Screening a new European hake (Merluccius merluccius) chromosome-level genome assembly suggests an XX/XY sex-determining system driven by the SRY-box transcription factor 3 (sox3)
Source: G3 (Bethesda). 2025 Jun 9;15(8):jkaf127. doi: 10.1093/g3journal/jkaf127 (PMC12341869; doi:10.1093/g3journal/jkaf127)
Supplement: jkaf127_Supplementary_Data [file jkaf127_supplementary_data.zip › Table_S4_G3-2025-405928.xlsx]

## Sheet: Hoja1
Table S4: Number of SNPs and size per chromosome in M. merluccius
Chr	size (bp)	no SNPs	SNPs/kb
C1	55467984	121285	2.18658
C2	50882030	111194	2.18533
C3	45020514	107491	2.3876
C4	35600994	72806	2.04506
C5	34162561	68465	2.00409
C6	33690221	73411	2.179
C7	33413852	68410	2.04735
C8	32859876	72184	2.19672
C9	32652944	62551	1.91563
C10	32021386	66714	2.08342
C11	31396709	66957	2.13261
C12	30967343	71640	2.3134
C13	30809183	66565	2.16056
C14	30801931	61936	2.01078
C15	30367993	67541	2.22409
C16	30035976	71672	2.38621
C17	29775808	74088	2.48819
C18	29193996	60820	2.08331
C19	28610163	60804	2.12526
C20	28374271	62537	2.204
C21	27346146	61466	2.2477
Total/Averg	713451881	1550537	2.17176
