# Supplementary material for: Screening a new European hake (Merluccius merluccius) chromosome-level genome assembly suggests an XX/XY sex-determining system driven by the SRY-box transcription factor 3 (sox3)
Source: G3 (Bethesda). 2025 Jun 9;15(8):jkaf127. doi: 10.1093/g3journal/jkaf127 (PMC12341869; doi:10.1093/g3journal/jkaf127)
Supplement: jkaf127_Supplementary_Data [file jkaf127_supplementary_data.zip › Table_S6_G3-2025-405928.xlsx]

## Sheet: Hoja1
Table S6: SNP genotypes for the most significant regions at chromosome 9 associated with sex in M. merluccius denoting a XX/XY SD system; homozygotes and heterozygotes highlighted in magenta and blue, respectively; in bold face one individual homozygote for the "male allele"; positions of SNPs in bp at the top of each subregion
	8443212	8443795	8446441	8447160	8447632	8447834	8448601	8449746	8449888	8450987	8451045	8451290	8451341	8451343	8452667
F1	100100	100100	100100	100100	100100	100100	100100	100100	100100	100100	100100	100100	100100	100100	100100
F2	100100	100100	100100	100100	100100	100100	100100	100100	100100	100100	100100	100100	100100	100100	100100
F3	100100	100200	100100	100200	100200	100200	100200	100100	100100	100100	100100	100200	100100	100100	100100
F4	100100	100200	100100	100100	100100	100100	100100	100100	100100	100200	100100	100200	100100	100100	100100
F5	100100	100100	100100	100100	100100	100100	100100	100100	100100	100100	100100	100100	100100	100100	100100
M1	100200	200200	100200	100200	100200	100200	100200	100200	100200	200200	100200	200200	100200	100200	100200
M2	100200	100200	100200	100200	100200	100200	100200	100200	100200	100200	100200	100200	100200	100200	100200
M3	100100	200200	100200	100200	100200	100200	100200	100200	100200	200200	100200	200200	100200	100200	100200
M4	100200	100200	100200	100200	100200	100200	100200	100200	100200	100200	100200	100200	100200	100200	100200
M5	100200	100200	100200	100200	100200	100200	100200	100200	100200	100200	100200	100200	100200	100200	100200
	12186593	12186984	12188626	12190013	12190029	12190071	12190106	12190187
F1	100100	100100	100100	100100	100100	100100	100100	100100
F2	100100	100100	100100	100100	100100	100100	100100	100100
F3	100100	100100	100100	100100	100100	100100	100100	100100
F4	100200	100100	100200	100200	100200	100200	100200	100200
F5	100100	100100	100100	100100	100100	100100	100100	100100
M1	100200	100200	100200	100200	100200	100200	100200	100200
M2	100200	100200	100200	100200	100200	100200	100200	100200
M3	200200	100200	200200	200200	200200	200200	200200	200200
M4	100200	100200	100200	100200	100200	100200	100200	100200
M5	100200	100200	100200	100200	100200	100200	100200	100200
	13134177	13134970	13135658	13135932	13136436	13138065	13139159	13139643	13139958	13141949	13142890	13142964	13143067	13143626	13143627	13143708	13144747	13144756	13144806	13145336	13145936	13146174	13146836	13146841	13147566	13148622	13149360	13149414	13149432	13150421	13150547	13150578	13150739	13151000	13151672	13152324	13152486	13152577	13153187	13153433	13153434	13153560	13153858	13154091	13154092	13154830	13155030	13155118	13155125
F1	100100	200200	100100	100100	100100	100100	100100	100100	100100	100100	100100	100100	100100	100100	100100	100100	100100	100100	100100	100100	100100	100100	100100	100100	100100	100100	100100	100100	200200	100100	100100	100100	100100	100100	100100	100100	100100	100100	100100	100100	100100	100100	100100	100100	100100	100100	100100	100100	100100
F2	100100	200200	100100	100100	100100	100100	100100	100100	100100	100100	100100	100100	100100	100100	100100	100100	100100	100100	100100	100100	100200	100100	100100	100100	100100	100100	100100	100100	200200	100100	100100	100100	100100	100100	100100	100100	100100	100100	100100	100100	100100	100100	100100	100100	100100	100100	100100	100100	100100
F3	100100	200200	100100	100100	100100	100100	100100	100100	100100	100100	100100	100100	100100	100200	100200	100200	100100	100100	100100	100100	100100	100100	100100	100100	100100	100100	100100	100100	200200	100200	100100	100100	100100	100100	100100	100100	100200	100100	100100	100100	100100	100100	100100	100100	100100	100100	100100	100100	100100
F4	100100	100200	100100	100200	100100	100200	100100	100100	100100	100100	100100	100100	100100	100100	100100	200200	100200	100100	100100	100100	100200	100100	100100	100100	100100	100100	100100	100100	100200	100100	100100	100100	100100	100100	100200	100100	100100	100100	100100	100100	100100	100100	100100	100100	100100	100100	100100	100100	100100
F5	100100	100200	100100	100200	100100	100200	100100	100100	100100	100100	100100	100100	100100	100100	100100	100200	100100	100100	100100	100100	100200	100100	100100	100100	100100	100100	100100	100100	100200	100100	100100	100100	100100	100100	100100	100100	100100	100100	100100	100100	100100	100100	100100	100100	100100	100100	100100	100100	100100
M1	100200	100200	100200	100200	100200	100200	100200	100200	100200	100200	100200	100200	100200	100200	100200	100200	100200	100200	100200	100200	100200	100200	100200	100200	100200	100200	100200	100200	100200	100200	100200	100200	100200	100200	100200	100200	100200	100200	100200	100200	100200	100200	100200	100200	100200	100200	100200	100200	100200
M2	100200	100200	100200	100200	100200	100200	100200	100200	100200	100200	100200	100200	100200	100200	100200	100200	100200	100200	100200	100200	100200	100200	100200	100200	100200	100200	100200	100200	100200	100200	100200	100200	100200	100200	100200	100200	100200	100200	100200	100200	100200	100200	100200	100200	100200	100200	100200	100200	100200
M3	100100	200200	100100	100100	100100	100100	100100	100100	100100	100100	100100	100100	100100	100100	100100	100200	100100	100100	100100	100100	100100	100100	100100	100100	100100	100100	100100	100100	200200	100100	100100	100100	100100	100100	100100	100100	100100	100100	100100	100100	100100	100100	100100	100100	100100	100200	100100	100100	100100
M4	100200	100200	100200	100200	100200	100200	100200	100200	100200	100200	100200	100200	100200	100200	100200	100200	100200	100200	100200	100200	100100	100200	100200	100200	100200	100200	100200	100200	100200	100200	100200	100200	100200	100200	100200	100200	100200	100200	100200	100200	100200	100200	100200	100200	100200	100200	100200	100200	100200
M5	100200	100200	100200	100200	100200	100200	100200	100200	100200	100200	100200	100200	100200	100200	100200	100200	100200	100200	100200	100200	100100	100200	100200	100200	100200	100200	100200	100200	100200	100200	100200	100200	100200	100200	100200	100200	100200	100200	100200	100200	100200	100200	100200	100200	100200	100200	100200	100200	100200
	14323162	14323275	14323835	14326141	14327044	14327165	14327241	14327382	14327634	14327797	14328444	14328584	14328587	14328611	14328921	14329530	14329532	14329845	14330160	14330391	14330614	14330704	14330743	14330772	14330776	14330792	14330805	14330883	14330907	14331083	14331087	14331113	14331151
F1	100200	100200	200200	100200	100100	100100	100200	200200	100100	100100	200200	100100	100100	100100	100100	100100	100100	100100	100100	100100	100100	100100	100100	100100	100100	100100	100100	100100	100100	100200	100200	100100	200200
F2	100200	100200	200200	100200	100100	100100	100200	200200	100100	100100	200200	100100	100100	100100	100100	100100	100100	100100	100100	100100	100100	100100	100100	100100	100100	100100	100100	100100	100100	100200	100200	100100	200200
F3	100100	100100	200200	100200	100100	100100	100100	200200	100100	100100	200200	100100	100100	100100	100100	100100	100100	100100	100100	100100	100100	100100	100100	100100	100100	100100	100100	100100	100100	200200	100200	100100	200200
F4	200200	100200	200200	100200	100100	100100	200200	200200	100100	100100	200200	100100	100100	100100	100100	100100	100100	100100	100100	100100	100100	100100	100100	100100	100100	100100	100100	100100	100100	100100	100100	100100	200200
F5	100100	100100	200200	100100	100100	100100	100100	200200	100100	100100	100200	100100	100100	100100	100100	100100	100100	100100	100100	100100	100100	100100	100100	100100	100100	100100	100100	100100	100100	200200	100100	100100	200200
M1	100100	100100	100200	100100	100200	100200	100100	100200	100200	100200	100100	100200	100200	100200	100200	100200	100200	100200	100200	100200	100200	100200	100200	100200	100200	100200	100200	100200	100200	100200	100200	100200	100200
M2	100100	100100	100200	100200	100200	100200	100100	100200	100200	100200	100200	100200	100200	100200	100200	100200	100200	100200	100200	100200	100200	100200	100200	100200	100200	100200	100200	100200	100200	200200	100200	100200	100200
M3	100100	100100	100200	100200	100200	100200	100100	100200	100100	100100	100200	100200	100200	100200	100100	100100	100100	100100	100100	100200	100200	100200	100200	100200	100100	100200	100200	100200	100200	100200	100200	100200	100200
M4	100200	100200	100200	100100	100200	100200	100200	100200	100200	100200	100200	100200	100200	100200	100200	100200	100200	100200	100200	100200	100200	100200	100200	100200	100200	100200	100200	100200	100200	100200	100200	100200	100200
M5	100100	100100	100200	100100	100200	100200	100100	100200	100200	100200	100200	100200	100200	100200	100200	100200	100200	100200	100200	100200	100200	100200	100200	100200	100200	100200	100200	100200	100200	200200	100200	100200	100200
	18505237	18505347	18505546	18506673	18506729	18506873	18506884	18506889	18506937	18506965	18507120	18507127	18507505	18507551	18507669	18509380	18509518	18509532	18509648	18510052	18510497	18510524	18510665	18510800	18510983	18511025	18511037	18511280	18511374	18511424	18511430	18511795	18511859	18511915	18511916
F1	100200	100200	100100	100100	100100	100100	100100	100100	200200	200200	100200	100200	100100	100100	100100	100100	100100	100200	100100	100100	100100	100100	100100	100100	100100	200200	200200	100100	100100	100100	100100	100100	100100	100100	100100
F2	100200	100200	100100	100100	100100	100100	100100	100100	200200	200200	100200	100200	100100	100100	100100	100100	100100	100200	100100	100100	100100	100100	100100	100100	100100	200200	200200	100100	100100	100100	100100	100100	100100	100100	100100
F3	200200	200200	100100	100100	100100	100100	100100	100100	200200	200200	100100	200200	100100	100100	100100	100100	100100	100100	100100	100100	100100	100100	100100	100100	100100	200200	200200	100200	100200	100100	100100	100100	100100	100100	100100
F4	100200	100200	100100	100100	100100	100100	100100	100100	200200	200200	100200	100200	100100	100200	100200	100100	100100	100200	100100	100100	100100	100100	100100	100100	100100	200200	200200	100100	100100	100100	100100	100100	100100	100100	100100
F5	200200	200200	100100	100100	100100	100100	100100	100100	200200	200200	100100	200200	100100	100100	100100	100100	100100	100100	100100	100100	100100	100100	100100	100100	100100	200200	200200	100100	100100	100100	100100	100100	100100	100100	100100
M1	100200	200200	100200	100200	100200	100200	100200	100200	100200	100200	100100	100200	100200	100200	100200	100200	100200	100200	100200	100200	100200	100200	100200	100200	100200	100200	100200	100200	100200	100200	100200	100200	100200	100200	100200
M2	100200	200200	100200	100200	100200	100200	100200	100200	100200	100200	100100	100200	100200	100200	100200	100200	100200	100200	100200	100200	100200	100200	100200	100200	100200	100200	100200	100200	100200	100200	100200	100200	100200	100200	100200
M3	100200	200200	100200	100200	100200	100200	100200	100200	100200	100200	100100	100200	100200	100200	100200	100200	100200	100200	100200	100200	100200	100200	100200	100200	100200	100200	100200	100200	100200	100200	100200	100200	100200	100200	100200
M4	200200	200200	100200	100200	100200	100200	100200	100200	100200	100200	100100	100200	100200	100200	100200	100200	100200	100200	100200	100200	100200	100200	100200	100200	100200	100200	100200	100200	100200	100200	100200	100200	100200	100200	100200
M5	100100	100200	200200	100200	100200	100200	100200	100200	100200	100200	100200	100100	100200	100200	100200	100200	100200	200200	100200	100200	100200	100200	100200	100200	100200	100200	100200	100200	100100	100100	100100	100100	100100	100100	100100
[truncated: 158 more columns]
