# Supplementary material for: Screening a new European hake (Merluccius merluccius) chromosome-level genome assembly suggests an XX/XY sex-determining system driven by the SRY-box transcription factor 3 (sox3)
Source: G3 (Bethesda). 2025 Jun 9;15(8):jkaf127. doi: 10.1093/g3journal/jkaf127 (PMC12341869; doi:10.1093/g3journal/jkaf127)
Supplement: jkaf127_Supplementary_Data [file jkaf127_supplementary_data.zip › Table_S7_G3-2025-405928.xlsx]

## Sheet: Hoja1
Table S7: List of the annotated genes in the most interesting windows around or close to the highest differentiated regions between male and female subpopulations, and with a significant excess of heterozygotes in males. The coordinates of each region in kilobases.
C9: 8350-8550
Sulfotransferase
Cytokine dependent hematopoietic cell linker
Zinc finger protein 518B
Glutathione reductase
Dopamine receptor D1
Homeobox protein MSH-D
Cytoplasmic polyadenylation element-binding protein 4-like
Stanniocalcin
Androgen receptor alpha
Progesterone receptor-like
C9: 12000-12300
Kelch-like protein 4
Kelch-like protein 4
Neuroblast differentiation-associated protein AHNAK
C9: 13150-13600
Kinase
Ribonuclease H2 subunit C
Zinc finger and BTB domain containing 3
2'-phosphotransferase
2'-phosphotransferase
2'-phosphotransferase
Fermitin family member 3
Mono-ADP ribosylhydrolase 1
Mono-ADP ribosylhydrolase 1
Mono-ADP ribosylhydrolase 1
Mono-ADP ribosylhydrolase 1
Mono-ADP ribosylhydrolase 1
Coiled-coil domain containing 88B
SCY1 like pseudokinase 1
Phospholipase A and acyltransferase 3
Integrator complex subunit 5
Integrator complex subunit 5
Glucosidase II alpha subunit
Glucosidase II alpha subunit
Motile sperm domain containing 1
PABIR family member 2
Hypoxanthine phosphoribosyltransferase
PHD finger protein 6
Calcium binding protein 39, like 1
Forkhead box O4
Forkhead box O4
Forkhead box O4
Forkhead box protein N3
Forkhead box protein N3
C9: 14220-14430
PDZ domain containing 11
START domain containing 14
RAB41, member RAS oncogene family
RAB41, member RAS oncogene family
RAB41, member RAS oncogene family
Arrestin 3b, retinal (X-arrestin)
phosphatidylinositol-3,4,5-trisphosphate 5-phosphatase
Pyrimidinergic receptor P2Y4
Pyrimidinergic receptor P2Y4
SRY-box containing gene 3
Phospholipid-transporting ATPase
Phospholipid-transporting ATPase
Phospholipid-transporting ATPase
Phospholipid-transporting ATPase
Proto-oncogene DBL
Proto-oncogene DBL
Proto-oncogene DBL
Proto-oncogene DBL
C9: 18400-18600
Neurogenic differentiation factor 4-like
Docking protein 3
RNA helicase
FAM193 C-terminal domain-containing protein
MAX dimerization protein 3
MAX dimerization protein 3
PRELI domain containing 1
Neuropeptide Y receptor type 2
Neuropeptide Y receptor type 2
Tripartite motif containing 105
Tripartite motif containing 105
receptor protein-tyrosine kinase
receptor protein-tyrosine kinase
Endoplasmic reticulum-Golgi intermediate compartment protein
Dual specificity protein phosphatase
Neuralized E3 ubiquitin protein ligase 1B
Neuralized E3 ubiquitin protein ligase 1B
Glucocorticoid receptor
Glucocorticoid receptor
Glucocorticoid receptor
C5: 23450-23800
Protein-kinase, interferon-inducible double stranded RNA dependent inhibitor, repressor of (P58 repressor) b
Microtubule-associated protein 6 homolog
Histone H4 transcription factor-like
Mediator of RNA polymerase II transcription subunit 13
Mediator of RNA polymerase II transcription subunit 13
TNase-like domain-containing protein
TNase-like domain-containing protein
Phosphoinositide phospholipase C
Phosphoinositide phospholipase C
Phosphoinositide phospholipase C
Phosphoinositide phospholipase C
Olfactory receptor C family, r1
Olfactory receptor C family, r1
Olfactory receptor C family, r1
Pheromone receptor (Fragment)
Receptor ligand binding region domain-containing protein
Olfactory receptor C family, v3
Olfactory receptor C family, x3
Olfactory receptor C family, x3
Olfactory receptor C family, w1
Olfactory receptor family C subfamily 11 member 4
Olfactory receptor family C subfamily 11 member 4
Olfactory receptor C family, x3
Olfactory receptor family C subfamily 11 member 4
C12: 18533-18536
Heterogeneous nuclear ribonucleoprotein Q-like
Synaptotagmin binding, cytoplasmic RNA interacting protein, like
Heterogeneous nuclear ribonucleoprotein Q-like
Zinc finger protein 292a
Origin recognition complex subunit 3
Akirin 2
Xaa-Arg dipeptidase
Gamma-aminobutyric acid receptor subunit rho-1-like
Nuclear receptor coactivator 7-like
Nuclear receptor coactivator 7-like
Nuclear receptor coactivator 7-like
Selenoprotein N
Selenoprotein N
Zinc finger protein 593
Zinc finger protein 593
Zinc finger protein 593
Zinc finger protein 593
C12: 24550-24750
Heat shock protein nuclear import factor hikeshi
Dehydrogenase/reductase SDR family member 13-like
4F2 cell-surface antigen heavy chain-like
4F2 cell-surface antigen heavy chain-like
4F2 cell-surface antigen heavy chain-like
4F2 cell-surface antigen heavy chain-like
4F2 cell-surface antigen heavy chain-like
4F2 cell-surface antigen heavy chain-like
4F2 cell-surface antigen heavy chain-like
4F2 cell-surface antigen heavy chain-like
4F2 cell-surface antigen heavy chain-like
HAUS augmin-like complex subunit 2
Leucine rich repeat containing 57
receptor protein-tyrosine kinase
Jumonji domain containing 7
TATA-box binding protein like 2
Beclin 1-associated autophagy-related key regulator
F-box protein 34
