# Supplementary material for: Screening a new European hake (Merluccius merluccius) chromosome-level genome assembly suggests an XX/XY sex-determining system driven by the SRY-box transcription factor 3 (sox3)
Source: G3 (Bethesda). 2025 Jun 9;15(8):jkaf127. doi: 10.1093/g3journal/jkaf127 (PMC12341869; doi:10.1093/g3journal/jkaf127)
Supplement: jkaf127_Supplementary_Data [file jkaf127_supplementary_data.zip › Table_S8_G3-2025-405928.xlsx]

## Sheet: Hoja1
Table S8: Codes and flanking sequences of the selected SNPs in chromosomes C5, C9 and C12 showing significnat genetic differentiation between males and females through WGS; SNP codes: chromosome_position; SNP sequences: in brackets SNP position and allelic variants
SNP code	Forwad primer	Reverse primer	Intermal primer	Sequences
5_22355441	ACGTTGGATGGAATGTTGATGGAGTTATGC	ACGTTGGATGTGTTTGGCTGCTGCCAATTC	gTTTTTACAACATTGTTAATTTATCAC	AGCTCCTTGACCACAGATAGGGTTGCGGTTTGAGAATCTGTTTGAGAATGTTGATGGAGTTATGCTTTATTTATTTTTTACAACATTGTTAATTTATCAC[C/A]TAAATAGAATTGGCAGCAGCCAAACATAAGCAAAATATAATCCTAATATAAGATAAATATAAGAAGGAAAGTTAATCCCTCAATTTTGACTCTGTGTCTA
5_23175612	ACGTTGGATGGTTGTGCCCCTACTTTTGTG	ACGTTGGATGCGCTGAGATTTTTCCCTGTG	ccccGCCCCTACTTTTGTGAACTGTG	ATAATCCTAATATAAGATAAATATAAGAAGGAAAGTTAATCCCTCAATTTTGACTCTGTGTCTAATTTATTCAGTTGTGCCCCTACTTTTGTGAACTGTG[C/T]ACCTAAAATTTCAACTTAGGAGCACAGTGCTCACAGGGAAAAATCTCAGCGTCGAGCCCTGCCTACGCGTCCGGTAGGAGGATATTATCCATAATTATGC
5_23556499	ACGTTGGATGAAGATAACGCTGGGATTGGG	ACGTTGGATGCCCACCAATTAAATCAGGCG	GGATTGGGGAAATTACATTT	AAACTGGAAGATGTCCTCTAAATGATCACATACAAATCTCCACCGTGCCTTCCTGTCGCTTTGTGGCATCCCACCAATTAAATCAGGCGTCATATTGACA[G/A]AAATGTAATTTCCCCAATCCCAGCGTTATCTTTCATGAATCTTTTAAAATACAAACGAGACGCTTTCAAAACTAGTGCCCTGTATTATGAATGCGAAAAT
5_23558391	ACGTTGGATGTATATCATAATCACACACAC	ACGTTGGATGCTATTTTCCCAATATAGCAC	ACACACAATGTGTGCGT	CTCACCGATAACGATAGCGTTTCTTTATGCCCATTGCCTTTATCCTTATTTTAAATATATCATAATCACACACACACACACACACACACAATGTGTGCGT[A/G]TGTATGTGTGTTATGACTAAATAAATAGTGCTATATTGGGAAAATAGAGTGTTATATTTTCATGAAGAAAGTGTTTCTTCACGTCTTAAGTGTTTCTTCA
5_23561514	ACGTTGGATGGTCCGCTGTCCAACAAAGTC	ACGTTGGATGTCCTTCACACTCCACATGGC	aGTCCAACAAAGTCTCGTCC	GTGTAGGTTTCAACCCAGTGTGGGAGGAGACCCTGTCCTTCACACTCCACATGGCGGAGGTAGCCCTGGTCCGGTTCCTGGTCTGGGATCATGACCCCAT[T/C]GGACGAGACTTTGTTGGACAGCGGACTGTTGCCTTCAGCAGCCTCATGCCTGGTTTGTGTCCTATCTAATAATGTTAATATTCACAGTATTTTACAGTAC
5_23562000	ACGTTGGATGAGACAGTCAGCCAAAGATTC	ACGTTGGATGGTGTTATGTTGTATCTTAC	TGTACATTGCCAAATCCC	TTAATGCTTGCTCACTTTCCCCAATTCAACTTAGTAAACAGACAGTCAGCCAAAGATTCAATGGCTTTATTTTCATGGAAAATGTACATTGCCAAATCCC[A/C]AAAAGAAAAGTAAGATACAACATAACACAATACAAAATAATAATAGTAAAAAAAAAAACGTACTGACAGCATATGACAATATACATTGTTCATCCGTATT
5_23563108	ACGTTGGATGGGCTTCTTCAGTCGTTCTTC	ACGTTGGATGGATGGAGCGGGTTTTTAAAG	cCCTCTGTGGAAGCCAACTC	TGATCACATTCGTCCATTTTTCTCGCCTATAGGGTCACCAGCTACGGGGCATAAGGGGCTTCTTCAGTCGTTCTTCTAAGTCCTCTGTGGAAGCCAACTC[C/T]CCTGCTACTTTAAAAACCCGCTCCATCAGCGACCACCTGCTGCGTCGCACGGCCAGCGCTCCTGCGAAGGGACGCAAGAAGACCAAAATGGCCCTCGCCG
9_12700798	ACGTTGGATGATATGCGTCGTTTGCAGCTC	ACGTTGGATGACACGGGCATCATCTGATAG	TTTGCAGCTCAGAGTGT	ACTATTCTCGAGCTCCATATTAATAGGTATTTTATTTCTGTCTAACTCTAGAATTTCCCAGCAGCCCCAGTGAATATGCGTCGTTTGCAGCTCAGAGTGT[G/T]ATTGGTCAGGTCCTGGAAGGCGTGGCTCCTCTATCAGATGATGCCCGTGTCCAGACATTAAGCATCACCATGACTGCCTTCATGGAGGCGTGGATGGAAC
9_13213378	ACGTTGGATGGAGTTGTGACCACCAATGAC	ACGTTGGATGATTGGCTCGGATTTGCAGAC	CAGCGCTTCAAGCTCTGCCC	TGGAAGACCTTCTGGTTCACCCCCAGTTCCGCTCCTACACATTGGAAGATGTCGAGAGAGTTGTGACCACCAATGACAAGCAGCGCTTCAAGCTCTGCCC[T/C]CACCCAGAGAACGGCCGTCTGCAAATCCGAGCCAATCAGGGCCACACATTACAGGTAGGTGGAGCAGTTCGATGAGCTGCAGACGCGTTTGTAAAATAAT
9_13224545	ACGTTGGATGGGTTTTGGAGCGCATCATAG	ACGTTGGATGTGGTCTTCCAGGGTAAATGC	CGCATCATAGATGTAATCAAG	TTGGCGCTATACAAATAAAATTGAATTGAATTGTGGTCTTCCAGGGTAAATGCTGCCTCATTTTCTGACCTCCTGTATGCAAGCCCCCTCTTCCCAAGAA[A/C]CTTGATTACATCTATGATGCGCTCCAAAACCTGCCGTCTCTTTCTGACCTGCTCTCTGTGCACCGACGTCTGACTGCCACCAAACACATTGCTGATATCA
9_13727285	ACGTTGGATGCCATTTTAGCTGAATGAAAC	ACGTTGGATGCATGTGCACATGCAGTTATG	CACAATTCTAACCCCAAC	GAGAAATCAGTCATGTCATTCACCCCTAGAACGATACAAATCTCAAACTTTTGTCAATTATAACCATTTTAGCTGAATGAAACACAATTCTAACCCCAAC[C/T]AAAATAATCAGCAAGTAACAACAAGAGTTCTGTATTTCATAACTGCATGTGCACATGCACAGCGATGGCGATCTTTTTCCCGACATGTTATCTACACAAA
9_13750200	ACGTTGGATGTGGTACATGGACTCATCCTG	ACGTTGGATGGTCAGCCATGGAAAAAAGGG	CATCCTGGATGTAATAACTCAGA	TGTAAAGACACGCCTCCCCCTGATTGATTTATCCTGTAACGCGTGTTGCACTCAACACTCATGTTGGTACATGGACTCATCCTGGATGTAATAACTCAGA[G/A]CTCTCAGAGTCTCTCAGCCACGCCCCCTGCCTGCCCCTTTTTTCCATGGCTGACCCTGGCGTTGCCCACATTTGTGTCTCTTTCCAGGGACGTTGCACCC
9_14327044	ACGTTGGATGATCTTATTGGCACTCTCCCC	ACGTTGGATGGGGAATGTTGTCCATGAAGC	TCTCCCCATCTGTGCTC	AAACAAGGCAACGAAATGAAAAAACATGAAAAACATGTAGTAGAGTTTAAACATTAAAAGCAAATATTTTATCTTATTGGCACTCTCCCCATCTGTGCTC[T/C]AGGTCAATATGGACTCATTAGTGATTGCTTCATGGACAACATTCCCCAGTTTGTTTGTGTTTGCTGTCTGGCTCTAGACACAAAAGGGCCTGGCCGGGCC
9_14328611	ACGTTGGATGACTTCACAATCCACAATCCC	ACGTTGGATGGGGCTCACTACAAAGGAGAT	CACAATCCACAATCCCTGTTCT	ATATATGGACGAAGCGTAGAAGCAGAGCCGGGGCTCACTACAAAGGAGATATATAGAAAGAGTTATACAAAAATATGTAGAATAGAAATATATATATATA[T/G]AGAACAGGGATTGTGGATTGTGAAGTCTTTAAGCAAAAACAACAAGTATTTTGTGTTGTAATTTCGGACTATTTAGCATGGCAACCTCAAAACACGTGAG
9_14330391	ACGTTGGATGTAGGCTTGTTGTTTGAACAC	ACGTTGGATGCTGTAATGTCACCCTTCCTG	ACTATTTGTATAGATTTGATTTTCA	TGTGGATGGTCTTAGTGATACACATGTCCGTAGAAATCCTGCTGGGCTTTGATGAACAGATCCATTTCAGGAAGCTGTAATGTCACCCTTCCTGGGTGAA[C/T]TGAAAATCAAATCTATACAAATAGTCTGTTTGTTTAGAAATTGTGTTCAAACAACAAGCCTATTGTTAATGATGCTTGATCTGGGAATCAAACATGTCCC
9_15119071	ACGTTGGATGTCCGCTAGGAGGATATTATC	ACGTTGGATGGGAGAGATTCACAGTCAAGG	agTGCAGTCAGGAAGAATGAAATC	ACAATCCATGGTTTATTTATTTCCTAAAACATTGAACTACATCTTGCAGAGAGAGAGAGGGAACAAGGAGAGATTCACAGTCAAGGATGGAACTGTAGTT[C/T]GATTTCATTCTTCCTGACTGCAAGAGGCAGTCATAATTATGGATAATATCCTCCTAGCGGATGCGTAGGTTGAGTGTGAATACAAAGTCACGTGTGACCC
9_16318292	ACGTTGGATGATTTCACAAGAGGCGGGAAG	ACGTTGGATGTTTCTAAACCAGGGCCTGAC	TACTGTGTATAGCCAGC	AGAAGAATACAAGCAGAGCATTCAAAGGGAATGCTTGACACGTACCATGGTAACAGAGCCTGTGATTTCTAAACCAGGGCCTGACCGAGCACACTCACCA[T/G]GCTGGCTATACACAGTAGATGTTCTGCTTCCCGCCTCTTGTGAAATATGTCCACTCCTGTGAAACAGTTCACCTTTTAAAGGTCTGTGTGTGTACGTGTA
9_19844566	ACGTTGGATGGACTCGTATGCTGTCAAGTG	ACGTTGGATGCTGTTACAAAAAGGTAAGCGG	tCCCCCAGCCCACCTTGTGT	GAAACTTGAAACGGATTATCTTGCTATAAGTGTACATGTTTCTTTTTCATGTGGTTTGACGAGATTAGTTTATCTGTTACAAAAAGGTAAGCGGCTACAC[G/A]ACACAAGGTGGGCTGGGGGCTGTAGCCTACACTTGACAGCATACGAGTCATGGTCACACTGGTCACCTGTGCTCATTGGGTTAAGTGCACACACACAGCA
9_19853791	ACGTTGGATGGCACACAATGTAGGTTGTAG	ACGTTGGATGGGATGCAAAGGAGGTTAGAC	aAATGTAGGTTGTAGTCGTAC	CGCCAGTAATGAGAATCATGACCTGAACAGAAAATTGAAAAAATTGAAAGCAAAATGTGAGATTAGGCACTTTGCACACAATGTAGGTTGTAGTCGTAC[A/C]AACAAAGAATCGCAAAGCAAAACATAAAAACGTCAAACAGGTGAAAAGTAGATGTCTAACCTCCTTTGCATCCATCACAGTGCCTACTCCCACTGTCAGG
9_19853891	ACGTTGGATGGCACACAATGTAGGTTGTAG	ACGTTGGATGGGATGCAAAGGAGGTTAGAC	ATGTAGGTTGTAGTCGTAC	CCGCCAGTAATGAGAATCATGACCTGAACAGAAAATTGAAAAAATTGAAAGCAAAATGTGAGATTAGGCACTTTGCACACAATGTAGGTTGTAGTCGTAC[A/C]AACAAAGAATCGCAAAGCAAAACATAAAAACGTCAAACAGGTGAAAAGTAGATGTCTAACCTCCTTTGCATCCATCACAGTGCCTACTCCCACTGTCAGG
9_21014297	ACGTTGGATGTAATACTGGTGGAGGTGGTG	ACGTTGGATGTCAATCACAGCAGGGACAAG	ttGTGGAGGTGGTGGTGGTAC	AGACGTCATAGGAGCACAGAGAACATGAGTATCAATCACAGCAGGGACAAGGACACCATGTCCTGAGACACCGAGTGGGCTCTCTGCTGCTGTACCATTC[A/G]GTACCACCACCACCTCCACCAGTATTACCCCCACCAACACCACCTCAACCACCTCCACCACCACCTCCACCATTATCACCTCCACCACCACCACCACCAC
9_21185849	ACGTTGGATGTTGTGTTTTGTGGCCTTCCC	ACGTTGGATGCGCTTTTGACTCTCTTTCCC	gCCAACCTGATCAGAAATAAAAATC	CAATGACACGTAGCTGCAGGGACAGAGGAGCAGATGAGAGACCAGACTTGTGTTTTGTGGCCTTCCCTGGCCTTATCCAACCTGATCAGAAATAAAAATC[T/C]AGCTATCTTGTTGGGAAAGAGAGTCAAAAGCGATTTTAATGAGAAAGGTTTGGAGTACAAACCTTTCCACTGTTATGAATCCTGAGAAGAATTTGTGTAT
12_13762434	ACGTTGGATGAAAATTAGTCCTGCTTGGCT	ACGTTGGATGCGACTGCTGTTGGCTGTTAC	tcCCTGCTTGGCTAGATTG	GTAATTCATAATTACAATGGATGGATCGAACCTCATCATCCTCCCACTCCACCGCGACTGCTGTTGGCTGTTACCAGCAAGTCCTTTACAGTCCTTTACA[T/C]CAATCTAGCCAAGCAGGACTAATTTTATTTGATTCGATTACTTAGTTAATGATTTAATCAAACAAAGTAATCAAATCTAATAAAATGTGTCCTGCTTGGC
12_18517951	ACGTTGGATGGTGCGTACGTAAGCTAGAAC	ACGTTGGATGAATAGGACACAGACAGAGCG	tTAAGCTAGAACAATCCATTG	CGAGTCAATGGCGCTCCATTTGTAACCATGGCAATCAGAATAATAGGACACAGACAGAGCGCTTCTGCAAAGCCGGTGTATTGATGCAATGCCCTTTGCA[G/T]CAATGGATTGTTCTAGCTTACGTACGCACATCCCGTTTAACTATAGTCTGATGTTATTGAGTAACAGTAAAAAAAATAAAAAAAGTCACAAATGAAAATA
12_18533985	ACGTTGGATGTGGAGAATTGTGTCCATGCC	ACGTTGGATGAAGCACCTCTCTTGCTATTG	TGTCCACCCTTGCTCAAA	ATGTTGGTGGGAATGAAACGCTGTCTAGATTCTTTAGCTCTTCAGGCGCTTGTTTTGATGGAGAATTGTGTCCATGCCATTTTGTCCACCCTTGCTCAAA[T/C]AGACATTGAATCAATAGCAAGAGAGGTGCTTGAAGATATTTTTGCTGGTACAGAACTGTATAATCAAGTGGTGGAAGAGCACAGGGGTCTCCACAGTGTC
