# Supplementary material for: Screening a new European hake (Merluccius merluccius) chromosome-level genome assembly suggests an XX/XY sex-determining system driven by the SRY-box transcription factor 3 (sox3)
Source: G3 (Bethesda). 2025 Jun 9;15(8):jkaf127. doi: 10.1093/g3journal/jkaf127 (PMC12341869; doi:10.1093/g3journal/jkaf127)
Supplement: jkaf127_Supplementary_Data [file jkaf127_supplementary_data.zip › Table_S9_G3-2025-405928.xlsx]

## Sheet: MassARRAY genotyping
Table S9 Genotyping: MassARRAY genotypes of the selected SNPs at chromosomes C5, C9 and C12 showing significant differentiation between males and females in a sample of 65 females and 56 males of M. merluccius from a Galician (NW Spain) population
Sample name	sexo	5_22355441	5_23175612	5-23556499	5-23558391	5-23561514	5-23562000	5-23563108	9_12700798	9_13213378	9_13224545	9_13727285	9_13750200	9-14327044	9-14328611	9-14330391	9_15119071	9_16318292	9_19844566	9_19853791	9_19853891	9_21014297	9_21185849	12_13762434	12_18517951	12_18533985
F1	female	C	C	A	G	T	A	C	T	T	A	C	G	T	T	C	C	GT	GA	CA	CA	GA	T	T	G	C
F2	female	CA	CT	A	A	C	CA	CT	GT	CT	CA	C	A	T	T	C	TC	GT	A	C	C	G	CT	C	GT	CT
F3	female	C	C	G	AG	T	A	C	G	CT	CA	CT	AG	CT	GT	TC	C	GT	A	CA	CA	GA	C	TC	GT	CT
F4	female	CA	CT	GA	A	T	A	C	T	CT	CA	C	AG	T	T	C	TC	G	GA	A	A	G	C	T	G	C
F5	female	CA	CT	GA	A	TC	CA	CT	GT	CT	CA	CT	AG	CT	GT	TC	TC	GT	A	CA	CA	A	CT	TC	GT	CT
F6	female	C	C	A	G	T	A	C	T	T	A	C	G	T	T	C	C	GT	A	CA	CA	GA	T	T	G	C
F7	female	C	C	A	G	TC	CA	CT	GT	T	A	C	G	T	T	C	C	G	G	A	A	A	CT	T	G	CT
F8	female	C	C	GA	G	T	A	C	T	T	A	C	G	CT	GT	TC	C	T	A	CA	CA	GA	CT	TC	G	C
F9	female	CA	CT	GA	A	T	A	C	T	T	A	C	G	CT	GT	TC	TC	G	G	A	A	A	T	TC	T	C
F10	female	CA	CT	GA	A	T	A	C	GT	T	A	CT	AG	T	T	C	TC	G	G	A	A	G	T	T	G	CT
F11	female	C	C	G	A	TC	CA	CT	T	T	A	C	G	CT	GT	TC	C	G	G	A	A	A	C	T	G	C
F12	female	C	C	A	G	C	CA	CT	T	T	A	C	G	T	T	C	C	GT	G	A	A	A	CT	T	G	C
F13	female	C	C	GA	G	TC	CA	CT	T	T	A	C	G	T	T	C	C	T	GA	CA	CA	GA	C	T	G	C
F14	female	C	C	A	A	TC	CA	CT	GT	T	A	C	AG	T	T	C	C	GT	G	A	A	GA	C	T	G	CT
F15	female	CA	CT	GA	G	TC	CA	CT	G	T	A	C	G	T	T	C	TC	T	GA	CA	CA	A	T	T	G	T
F16	female	C	C	G	A	TC	CA	CT	GT	T	A	C	G	T	T	C	C	GT	G	A	A	A	C	TC	GT	CT
F17	female	CA	CT	GA	G	C	C	T	GT	C	C	T	AG	T	T	C	TC	G	A	C	C	G	T	TC	GT	CT
F18	female	CA	CT	G	A	T	A	C	GT	T	A	C	G	T	T	C	TC	GT	GA	CA	CA	A	CT	T	G	CT
F19	female	C	C	G	A	T	A	C	GT	T	A	CT	AG	T	GT	TC	C	T	A	C	C	GA	T	TC	G	CT
F20	female	C	C	A	G	C	C	T	GT	T	A	C	G	T	T	C	C	T	A	CA	CA	A	T	T	G	CT
F21	female	C	C	GA	A	TC	CA	CT	T	T	A	CT	AG	T	T	C	C	T	A	C	C	GA	C	C	G	C
F22	female	C	C	GA	G	TC	CA	CT	GT	T	A	C	G	T	T	C	C	T	A	C	C	A	C	T	G	CT
F23	female	C	C	A	G	C	C	T	GT	T	A	CT	AG	T	T	C	C	GT	A	C	C	A	C	TC	G	CT
F24	female	C	C	A	G	T	A	C	GT	T	A	C	AG	T	T	C	C	T	GA	CA	CA	GA	C	T	G	CT
F25	female	C	C	GA	A	TC	CA	CT	GT	CT	CA	CT	AG	T	T	C	C	GT	GA	CA	CA	A	T	T	G	CT
F26	female	CA	CT	GA	G	TC	CA	CT	G	CT	CA	CT	G	CT	GT	TC	TC	GT	A	C	C	GA	CT	TC	GT	T
F27	female	A	T	A	A	TC	CA	CT	T	T	A	C	G	T	T	C	T	G	GA	CA	CA	GA	CT	T	G	C
F28	female	C	C	GA	A	T	A	C	G	T	A	C	G	T	T	C	C	T	G	A	A	A	C	T	G	T
F29	female	C	C	A	G	C	C	T	T	T	A	C	G	T	T	C	C	T	G	A	A	A	C	T	G	C
F30	female	C	C	G	A	T	A	C	T	T	A	C	G	T	T	C	C	G	GA	CA	CA	A	T	T	G	C
F31	female	CA	CT	GA	A	TC	CA	CT	GT	CT	CA	CT	AG	CT	GT	TC	TC	GT	A	C	C	A	CT	TC	GT	CT
F32	female	CA	CT	G	A	T	A	C	GT	CT	CA	CT	AG	T	T	C	TC	GT	A	CA	CA	G	CT	TC	GT	CT
F33	female	A	T	GA	A	T	A	C	G	CT	CA	CT	G	T	T	C	T	G	A	C	C	GA	C	C	GT	T
F34	female	C	C	A	G	TC	CA	CT	T	T	A	C	G	T	T	C	C	GT	G	A	A	A	CT	T	G	C
F35	female	CA	CT	GA	A	T	A	C	T	T	A	C	G	CT	GT	TC	TC	GT	GA	CA	CA	G	C	T	GT	C
F36	female	C	C	G	A	TC	CA	CT	G	CT	CA	C	G	T	T	C	C	GT	G	A	A	GA	C	T	G	T
F37	female	C	C	GA	G	C	C	T	GT	T	A	C	G	T	T	C	C	GT	GA	A	A	A	C	TC	G	CT
F38	female	CA	CT	GA	A	TC	CA	CT	GT	CT	CA	C	AG	T	T	C	TC	G	GA	CA	CA	A	C	TC	GT	CT
F39	female	C	C	A	AG	TC	CA	CT	T	T	A	C	G	T	T	C	C	T	GA	CA	CA	G	T	T	G	C
F40	female	C	C	GA	G	C	C	T	GT	C	C	CT	G	T	T	C	C	GT	G	A	A	GA	CT	T	G	CT
F41	female	CA	CT	A	G	TC	CA	CT	T	T	A	C	G	CT	GT	TC	TC	GT	GA	CA	CA	GA	CT	C	G	C
F42	female	C	C	G	A	TC	CA	CT	T	T	A	CT	AG	T	T	C	C	GT	G	A	A	A	C	T	G	C
F43	female	C	C	G	AG	T	A	C	T	T	A	C	G	CT	GT	TC	C	GT	G	A	A	GA	T	TC	G	C
F44	female	CA	CT	GA	G	TC	CA	CT	T	T	A	C	G	T	T	C	TC	GT	A	C	C	GA	CT	T	G	C
F45	female	C	C	GA	A	TC	CA	CT	GT	T	A	C	G	CT	GT	TC	C	GT	GA	CA	CA	A	CT	T	GT	CT
F46	female	CA	CT	G	A	T	A	C	T	CT	CA	C	G	T	T	C	TC	G	GA	CA	CA	A	CT	TC	GT	C
F47	female	CA	CT	G	G	T	A	C	GT	CT	CA	C	AG	CT	GT	TC	TC	GT	A	C	C	G	CT	TC	G	CT
F48	female	C	C	A	AG	TC	CA	CT	T	T	A	C	G	T	T	C	C	GT	A	CA	CA	A	CT	T	G	C
F49	female	C	C	A	G	TC	CA	CT	T	T	A	C	G	T	T	C	C	GT	GA	CA	CA	A	C	T	GT	C
F50	female	C	C	A	G	C	C	T	T	T	A	C	G	T	T	C	C	GT	GA	A	A	GA	CT	TC	G	C
F51	female	C	C	GA	A	TC	CA	CT	T	T	A	C	G	T	T	C	C	GT	GA	CA	CA	A	CT	T	G	C
F52	female	CA	CT	G	G	T	A	C	G	CT	CA	C	G	T	T	C	TC	G	A	C	C	A	C	TC	T	T
F53	female	C	C	GA	A	TC	CA	CT	GT	T	A	C	G	T	T	C	C	GT	GA	A	A	GA	C	T	G	CT
F54	female	C	C	GA	G	C	C	T	T	CT	CA	C	AG	T	T	C	C	GT	A	CA	CA	GA	CT	T	GT	C
F55	female	CA	CT	GA	A	TC	CA	CT	GT	T	A	CT	AG	T	T	C	TC	GT	A	C	C	A	CT	TC	GT	CT
F56	female	C	C	G	A	T	A	C	T	T	A	CT	AG	T	T	C	C	T	GA	A	A	GA	T	TC	GT	C
F57	female	C	C	GA	A	T	A	CT	T	T	A	CT	AG	T	T	C	C	GT	G	A	A	A	T	C	G	C
F58	female	C	C	GA	A	T	A	C	T	T	A	CT	AG	T	T	C	C	T	A	CA	CA	GA	CT	T	G	C
F59	female	C	C	A	AG	TC	A	CT	GT	T	A	CT	AG	T	T	C	C	G	GA	CA	CA	G	C	T	G	CT
F60	female	C	C	A	AG	C	C	T	T	T	A	C	G	T	T	C	C	GT	G	A	A	A	C	T	G	C
F61	female	CA	CT	A	G	TC	CA	CT	T	T	A	C	G	T	T	C	TC	GT	GA	CA	CA	A	T	T	G	C
F62	female	CA	CT	GA	G	TC	CA	CT	GT	T	A	C	G	T	T	C	TC	GT	GA	CA	CA	G	CT	TC	G	CT
F63	female	CA	CT	G	A	T	A	C	GT	CT	CA	C	AG	CT	GT	TC	TC	G	GA	CA	CA	GA	C	TC	GT	CT
M1	male	C	C	GA	G	TC	CA	CT	GT	T	A	C	G	CT	GT	TC	C	GT	GA	CA	CA	GA	T	TC	G	C
M2	male	CA	CT	GA	G	T	A	C	G	CT	CA	C	G	CT	GT	TC	TC	GT	A	C	C	A	CT	C	GT	T
M3	male	CA	CT	GA	A	TC	CA	CT	G	CT	CA	CT	AG	CT	GT	TC	TC	G	A	CA	CA	GA	T	C	G	CT
M4	male	A	T	A	G	TC	CA	CT	G	C	C	T	A	T	T	C	T	G	A	C	C	G	C	C	T	T
M5	male	A	T	A	G	T	A	C	GT	CT	CA	CT	A	T	T	C	T	T	GA	CA	CA	GA	CT	TC	GT	CT
M6	male	A	T	GA	G	T	A	C	GT	CT	CA	CT	AG	CT	GT	TC	T	G	A	C	C	A	CT	C	G	CT
M7	male	A	T	G	A	T	A	C	GT	CT	CA	T	A	CT	GT	TC	T	G	A	C	C	GA	CT	TC	GT	CT
M8	male	CA	CT	A	G	TC	CA	CT	G	CT	CA	CT	AG	CT	GT	TC	TC	GT	GA	CA	CA	A	CT	TC	GT	T
M9	male	C	C	G	A	T	A	C	G	T	A	C	G	CT	GT	TC	C	GT	GA	CA	CA	GA	CT	TC	G	T
M10	male	CA	CT	A	G	TC	CA	CT	G	CT	CA	CT	AG	T	T	C	TC	G	A	C	C	GA	T	TC	GT	T
M11	male	CA	CT	A	AG	TC	CA	CT	G	CT	CA	CT	A	CT	GT	TC	TC	GT	A	C	C	GA	CT	TC	GT	T
M12	male	CA	CT	A	G	C	C	T	GT	CT	CA	CT	AG	T	T	C	TC	G	A	C	C	G	T	C	GT	CT
M13	male	CA	CT	GA	A	TC	CA	CT	GT	CT	CA	C	G	CT	GT	TC	TC	GT	GA	CA	CA	GA	CT	TC	GT	T
M14	male	CA	CT	A	G	TC	CA	CT	GT	CT	CA	CT	A	CT	GT	TC	TC	G	A	C	C	GA	T	TC	GT	CT
M15	male	CA	CT	A	A	T	A	C	G	C	C	C	AG	C	G	T	TC	GT	A	C	C	A	CT	C	GT	CT
M16	male	CA	CT	GA	A	T	A	C	GT	CT	CA	CT	AG	CT	GT	TC	TC	G	GA	CA	CA	GA	T	C	GT	CT
M17	male	CA	CT	A	G	TC	CA	CT	GT	CT	CA	CT	AG	C	G	T	TC	GT	GA	CA	CA	A	T	TC	GT	CT
M18	male	A	T	G	A	TC	CA	CT	GT	CT	CA	C	AG	CT	GT	TC	T	G	A	C	C	G	T	TC	GT	CT
M19	male	C	C	GA	A	TC	CA	CT	GT	C	C	C	G	CT	GT	TC	C	GT	A	C	C	GA	CT	TC	GT	CT
M20	male	CA	CT	GA	A	TC	CA	CT	GT	CT	CA	CT	AG	CT	GT	TC	TC	GT	A	C	C	A	CT	TC	GT	CT
M21	male	CA	CT	GA	A	T	A	C	GT	CT	CA	C	AG	CT	GT	TC	TC	GT	A	C	C	GA	CT	TC	GT	CT
M22	male	CA	CT	GA	A	T	A	C	G	CT	CA	CT	AG	T	T	C	TC	GT	GA	CA	CA	GA	C	TC	GT	T
M23	male	CA	CT	G	G	T	A	C	GT	C	C	CT	AG	C	G	T	TC	G	A	C	C	G	CT	C	GT	CT
M24	male	CA	CT	GA	G	TC	CA	CT	G	CT	CA	CT	AG	CT	GT	TC	TC	GT	A	C	C	GA	CT	C	GT	CT
M25	male	CA	CT	G	G	C	C	T	GT	CT	CA	CT	AG	C	G	T	TC	T	A	C	C	A	C	C	T	CT
M26	male	CA	CT	G	A	T	A	C	G	CT	CA	C	G	CT	GT	TC	TC	G	A	C	C	GA	CT	C	GT	T
M27	male	CA	CT	GA	A	TC	CA	CT	GT	CT	CA	CT	AG	CT	GT	TC	TC	G	A	C	C	G	T	TC	GT	CT
M28	male	CA	CT	GA	A	TC	CA	CT	GT	CT	CA	CT	AG	T	T	C	TC	G	A	C	C	GA	C	TC	GT	CT
M29	male	A	T	GA	A	T	A	C	GT	CT	CA	CT	AG	T	T	C	T	G	A	C	C	A	CT	TC	GT	CT
M30	male	CA	CT	A	AG	TC	CA	CT	GT	CT	CA	CT	AG	T	T	C	TC	GT	A	C	C	GA	CT	TC	GT	CT
M31	male	CA	CT	G	A	T	A	C	GT	T	A	C	AG	T	T	C	TC	T	GA	CA	CA	G	C	C	GT	CT
M32	male	CA	CT	GA	A	T	A	C	G	CT	CA	C	AG	T	T	C	TC	GT	GA	CA	CA	GA	T	TC	GT	T
M33	male	CA	CT	GA	G	TC	CA	CT	GT	CT	CA	CT	AG	T	T	C	TC	G	GA	CA	CA	GA	CT	TC	T	CT
M34	male	CA	CT	GA	AG	T	A	C	GT	CT	CA	C	G	CT	GT	TC	TC	GT	A	C	C	GA	CT	C	GT	CT
M35	male	CA	CT	G	A	T	A	C	GT	CT	CA	CT	AG	T	T	C	TC	GT	A	CA	CA	GA	CT	C	GT	CT
M36	male	A	T	GA	A	T	A	C	G	CT	CA	C	AG	CT	GT	TC	T	G	GA	CA	CA	GA	CT	C	T	T
M37	male	C	C	GA	G	C	C	T	T	CT	CA	C	G	CT	GT	TC	C	GT	GA	CA	CA	GA	CT	TC	GT	C
M38	male	CA	CT	GA	A	TC	CA	CT	GT	CT	CA	CT	AG	CT	T	TC	TC	GT	GA	C	CA	A	CT	TC	GT	CT
M39	male	CA	CT	A	AG	TC	CA	CT	G	C	C	C	AG	C	G	T	TC	GT	A	C	C	A	CT	C	T	T
M40	male	CA	CT	G	A	TC	CA	CT	G	CT	CA	C	G	CT	GT	TC	TC	G	GA	CA	CA	G	CT	C	GT	T
M41	male	C	C	GA	G	TC	CA	CT	G	T	A	CT	AG	T	T	C	C	GT	A	C	C	GA	CT	TC	G	CT
M42	male	CA	CT	GA	G	T	A	C	T	CT	CA	C	G	T	T	C	TC	G	GA	CA	CA	GA	CT	TC	GT	CT
M43	male	CA	CT	GA	A	T	A	C	G	CT	CA	CT	AG	T	T	C	TC	GT	A	C	C	G	CT	TC	GT	T
M44	male	CA	CT	GA	AG	TC	CA	CT	GT	CT	CA	T	AG	CT	GT	TC	TC	GT	GA	CA	CA	GA	C	C	GT	CT
M45	male	CA	CT	A	AG	C	C	T	GT	CT	CA	C	AG	CT	GT	TC	TC	GT	GA	CA	CA	GA	T	TC	GT	CT
M46	male	CA	CT	GA	A	T	A	C	GT	C	C	T	A	CT	GT	TC	TC	G	GA	C	CA	GA	CT	TC	GT	CT
M47	male	A	T	GA	AG	TC	CA	CT	G	CT	CA	T	A	T	T	C	T	G	A	C	C	GA	CT	TC	GT	T
M48	male	CA	CT	GA	AG	TC	CA	CT	G	CT	CA	CT	AG	C	GT	TC	TC	GT	A	C	CA	GA	C	TC	G	CT
M49	male	A	T	GA	AG	T	A	C	G	CT	CA	CT	AG	CT	GT	TC	T	G	A	C	C	G	T	TC	GT	T
M50	male	C	C	GA	AG	C	C	T	T	T	A	C	AG	T	T	C	C	GT	GA	CA	CA	GA	CT	T	G	C
M51	male	CA	CT	A	G	TC	CA	CT	GT	T	A	C	AG	CT	GT	TC	TC	T	A	C	C	GA	T	TC	GT	CT
M52	male	A	T	GA	A	TC	CA	CT	G	CT	CA	CT	AG	T	T	C	T	G	GA	CA	CA	GA	T	TC	GT	T
M53	male	A	T	GA	AG	TC	CA	CT	GT	CT	CA	T	AG	T	T	C	T	GT	A	C	C	G	CT	TC	GT	CT
M54	male	CA	CT	G	AG	T	A	C	GT	CT	CA	C	G	T	T	C	TC	T	A	CA	CA	GA	T	TC	GT	CT
M55	male	CA	CT	GA	A	TC	CA	CT	GT	CT	CA	CT	A	CT	GT	TC	TC	GT	GA	CA	CA	A	CT	TC	G	CT
M56	male	C	C	A	G	C	C	T	GT	CT	CA	C	G	CT	GT	TC	C	T	GA	CA	CA	A	CT	TC	G	C
